# Supplementary material for: Characterization of the Lycium barbarum fruit transcriptome and development of EST-SSR markers
Source: PLoS One. 2017 Nov 10;12(11):e0187738. doi: 10.1371/journal.pone.0187738 (PMC5695279; doi:10.1371/journal.pone.0187738)
Supplement: S1 Table — (XLSX) [file pone.0187738.s001.xlsx]

## Sheet: Sheet1
Accession Number/Name	gene	Sequence Length	Sense Primer	Anti-sense Primer
0	ACT	1134	GGAAACATAGTGCTCAGTGGTG	GCTGAGGGAAGCCAAGATAG
1	ANR	1017	TGGGCACGACAAACATCCTC	CAGTGTTGCTCTTGCCATGT	123
2	ANS		TTCGACGCCAAGTGCTAGTT	GGACTGGGACTGGAAGAAGG	123
3	C4H		GGGCAACTCCTCCTACCAAC	GCTCACTGGAAGAAACCGGA	122
4	CHI		CAGCATTCCCAGTGTCAGGA	GGAACCTACGGTGATGCAGA	166
5	CHS	1170	TGTCGTAGCTGAAGTGCCAAA	AGTGAGTTGGTAGTCGGCG	197
6	DFR		GTATCTTCCCTCTGCCTTGGG	TGGTTGTGGGTCCGTTCATC	179
7	F3H
8	FLS		GTGGACAATCAGGGCATTTGG	TTGGTGTTGTCGCCCATACA	131
9	LAR1

## Sheet: Sheet2
gene	Sense Primer	Anti-sense Primer
ACT	GGAAACATAGTGCTCAGTGGTG	GCTGAGGGAAGCCAAGATAG
LB-CHI	CAGCATTCCCAGTGTCAGGA	GGAACCTACGGTGATGCAGA
LB-C4H	GGGCAACTCCTCCTACCAAC	GCTCACTGGAAGAAACCGGA
LB-DFR	GTATCTTCCCTCTGCCTTGGG	TGGTTGTGGGTCCGTTCATC
LB-ANR	TGGGCACGACAAACATCCTC	CAGTGTTGCTCTTGCCATGT
LB-ANS	TTCGACGCCAAGTGCTAGTT	GGACTGGGACTGGAAGAAGG
LB-FLS	GTGGACAATCAGGGCATTTGG	TTGGTGTTGTCGCCCATACA
LB-LAR	ATTCAGTGGCTTCTTGGCCTT	AGCACCAGCCACAAAATAAGC
LB-F3H	GTGGCAAGAAAGGTGGCTTC	TCTAGCCCGCATTGGGTATG
LB-CDO-LIKE	GGTATCTGATTGGTGGGACCG	CGGATGTAGGTCTTGAGCCA
