# Supplementary material for: Characterization of the Lycium barbarum fruit transcriptome and development of EST-SSR markers
Source: PLoS One. 2017 Nov 10;12(11):e0187738. doi: 10.1371/journal.pone.0187738 (PMC5695279; doi:10.1371/journal.pone.0187738)
Supplement: S2 Table — (XLS) [file pone.0187738.s002.xls]

## Sheet: sheet1
No	FORWARD PRIMER1 (5'-3')	REVERSE PRIMER1 (5'-3')
NFI-1	TGAATCAACGTCCCGGCTAG	CGGCGAATCGACAATTGTCC
NFI-2	CGTACACTCTACCCTCCCCA	CGGAGGGCCAAAGTTCATCT
NFI-3	TGAAGTTGAAGGTTGCGGATG	ACCAGATCACGGCGTTTTCT
NFI-4	GGCAGTTCGCATAATGCTGG	TTGAGAGAGGAGTTGGTGGC
NFI-5	CGTAGCCGTGGCATAACTCA	TCTTCAAAGCCGGTGGGTAC
NFI-6	TACACCTGTGAGCGGAGAGA	GGGGTCTAGCGAGGGTAACA
NFI-7	ACAAACACAAATACGCGTGCT	TGCCTTCTCCACCTTTGCAA
NFI-8	CACGCTCACAACTCCAAACG	CCTTCCCTTTAGCTTGCCGA
NFI-9	ACACAAGAATAGAGAGAGGGGG	CAGGGCTCGTGGAACAGAAT
NFI-10	GCCTCACTGTCCGTTTCAGA	GTTGCTGAGTCATCTGGGCA
NFI-11	CACCTCCACCACCACCAC	GCGTCGTTTTGGAAAGCCAT
NFI-12	ACCTTGTGAGACGTGTTCGG	TCTGGACATCGTTGGAAGCC
NFI-13	TGGAGGTGGGGGTAAAGAGA	TCCACAACAGCAACCACAGT
NFI-14	CTTAGCGGAATTGCCAACGG	GTGATGCCCCTGAACCTTGA
NFI-15	CACCCTCCTTTCAGCACCAT	AGGATTGCGAGAAGGAGAGA
NFI-16	ATGCGATTCTACCTGCTGGG	TCCCAAGCCACATTCCAAGA
NFI-17	TTGGTGGTGGTTGTTGTTGC	TCTGAAAGGGTTAGGGTTTTGA
NFI-18	ACCATGGAGTTTCAGGACCAC	AATTGTTTCCTCCGGCGACT
NFI-19	TTACCCTTCCCAGACCCCAA	AGGCGAGCTTGGTTTGAAGA
NFI-20	GGTCATCATCAACCTCGCCA	TGCTCAAGTTGAGGATGGCC
NFI-21	GACAAAGATGCACCACTCGC	ACTCCCTTGTCCACATTGGC
NFI-22	TGGAGGTGGGGGTAAAGAGA	GCCACAACCATTTCGACCAC
NFI-23	ACTCAGGCTGAAGATGAGGA	GCTTGTCAGGCAATGGTTGG
NFI-24	CCTAGTCGGCTTGCACTGTT	ACGGAGCACAAACTACAATGT
NFI-25	ATCCCAATCCCCAAACCACC	AGGGGCTGAATTTCACGGAG
NFI-26	CCCAAAAGAAAATGGCGGCA	TGCCGAACATTGTTGCAGTG
NFI-27	CAAAACGGTGTTGCTGTGGT	ACACAGTGAACGCGACTGAT
NFI-28	AGGCGTCAGCTAAAAGAGGA	TCACGTTAAACTTTCCAAATTGATTGT
NFI-29	CAATGGGAAGTGGACCCCTG	GTGAACCCTTCATGGCTGGA
NFI-30	TCCGGACACCACGGGTATAA	GCCCATACTCTATCCGCTGG
NFI-31	GGACCACCTTGTTGAGAGTGA	GTTGCGGATTGATGAAGGTGA
NFI-32	GCCCAGTATAATCCCACCCAG	AGTTCCTTAATGCCCACCCG
NFI-33	TGCTAAGTGACCACTAACTAACA	CGGCCTAGGCTACCACTACA
NFI-34	CATGATGAATATAGATATGTGTGTGCA	CAAGAAGCAGAGAGGAGAGGT
NFI-35	ACTCCCTCTATCTCTCAAGGAA	TCCAGCATTTCACCGTTGGA
NFI-36	ACGATGGCTTTCTTCTCCGG	CGAGTTCTCTTGTTGGCCCT
NFI-37	GAAAACGGCCAAGTCTGCTG	TCTTCAGCTAGGGTTTGCCG
NFI-38	CAGGGATGATCCAACACCAGT	AGAGCCATCCCCAGGGTTAT
NFI-39	AGCTTATATTATTCTTCCGCAACAA	TGCTTAAAAGGGCTGGAGCT
NFI-40	CGACGAAATCTCTCTGTTTACCC	CGGGCTTTGAGAAACTGTGC
NFI-41	CAACCATCCAAACAACCCCG	TCCTTAAAGTGGGCGCCAAT
NFI-42	AGCCCAGGTATGTCTAGGGG	TGCCTCTGTTTCCATGTCACT
NFI-43	CCAAAGTGTGTCTGTGCGTG	ATGGTCTTGAGAAGGCAGCC
NFI-44	CTCAAGGTGGGAGAAGCCAG	CTCCCTCCCTGTTCCTAGCT
NFI-45	GCGAAAAGCGTAATGTGAGTGT	TGGAGAAGCTTGGTGGTCTT
NFI-46	GCCAATTTCAGACAGCAAGCT	GTCCCAAAAGCATCACCTTCA
NFI-47	GTCCCCTTGACCCAGACATG	GCTTTGCAAGTGGGCATCAC
NFI-48	GAGTTGTGTGCTGTCGAGGA	ACAAACCATCTCTAACCATGCCT
NFI-49	TGCTACTCTGTTGTGCCGTT	GGAAAGCTCCACTGCACCAT
NFI-50	CTTCGTGGAAGGGAAGACGA	CCGTAGAGCTCCAACGTTGT
NFI-51	TACCCCAGAGTGGAACCGAA	ATTGTACCATAATGTCTCGAGAGA
NFI-52	ACTTTAAGGTCGAAGCCGCA	TGCCTTAGCTTATTTTCCCGGT
NFI-53	ATCGGAATACATCGGTGCGG	GGTTTGAGAAGGAGGAGCGT
NFI-54	CATGCTGCACTTGTCCCATG	CTTGGCGCCATAATCACATCA
NFI-55	CGGAGGGTTTAGCACGTCAT	TGTCCATATATTTGTTGTTCATGCT
NFI-56	AAGGTTCCCGCAGATATGGC	GGCATGTGTAGTGGACCCTC
NFI-57	AGACGTGGGAGGTTGAAAGG	AGTGGTCCCTTTCCTTAGTGT
NFI-58	AGCTCCAAGAAAAGGTGCCT	AGAGAATGAGGCACATGATACCA
NFI-59	TCACGAGTTGAGTACCCCAA	ACCGATCGTTGGCTTGATGT
NFI-60	TTGAAGTGGGTTGAGTGGCA	ACCCAATGTGGCCAGCTTTA
NFI-61	CGTAACCTCTACCCTCCCCA	ATGAAACATTCCGTCGGGCT
NFI-62	ATTTCAGCTGCGTACCGACC	AATGGCCCCGAATGACAAAA
NFI-63	ACGTTGTAGCAGTAGCACCA	CACAAGCTAAGGCAAGGGGA
NFI-64	AAAACGGTTGAGCGAATGCC	ATTACGTCACACTTCCGGGC
NFI-65	CGATCAGGAAACATGCAAACGA	GCAACATAGGAATCCAAGGAAGG
NFI-66	CATTTCACTAACGGGCGTCG	ATGGCACCAAAAATAGCACAAT
NFI-67	TACGGATTTTGCGGTGGTCA	GTGTGTCCGGGATCCCAATT
NFI-68	TCCACCATTTCCTCCTCCCT	CGTAGCCAAGGCCGATTTTG
NFI-69	TGGAACGGGAGGAGTAATTCT	AAAGAAGCTGCAGCAACGAC
NFI-70	CCTCTGCTGTAGGCGATGAG	TCCCGCAACTTCTCCTCAAC
NFI-71	TGACACTTTCACCGCCATGA	ACCCTACGATGTGGGATTTCG
NFI-72	AGCCCAAACTCGATCTCTTCA	TGCAGCACACCCACTAGC
NFI-73	TGAGCCTCGAATCTCCCAGT	ACACACACGACGACTCAGAC
NFI-74	AGGGAACAGAAAGGAAACAGATGA	AGCTCCTGCCAAACACTGAA
NFI-75	AAACATCTGTACGGCCTGCC	GGTGGCGAAAACTTGACGAC
NFI-76	AAGTACCGACAAGCACTGGC	GATTGACCACCAAGCTGTGC
NFI-77	GCCGCACAAAAGAGGGTTAC	TGCCACATTCATAACAAGCTCTG
NFI-78	CAACCCCATGCCTTCCAGAA	ACAAAAAGGGTGGATCACTCA
NFI-79	TTCGGTGAGTACTTATTCAACCA	TGTCCATAGTGGTACGTCCCT
NFI-80	GGTTCAAATCCTCTTTCAAATGGC	ACCTGCTTGTTTTAGGGTCTGT
NFI-81	CTCGTGGATGATCGAGGACG	TCCTGATGCTGAGCTCCAAC
NFI-82	TCGCGTGGGATGTTCTTGAT	ATTCGCGAACCAACCAAACC
NFI-83	GCCGTACGTCAGCTAGCTAG	TGGCGACACGGATATACATACG
NFI-84	GACGTGGAGAGGTTGAAGGT	ACACTTCAACCAGCTCATCCT
NFI-85	GCAGCGAGGTCAAATGCATT	ATCTCCCGAGTCGTTGCCTA
NFI-86	AGCACCGACACAATCAATCT	GGTACGAGCAAGCTAAGGGG
NFI-87	CACTCAAAAACTGGCCCAAACA	GCTGGGTTAATGTGACCACC
NFI-88	CCCGTTTGTGTGGAAGAAAGG	AGCTCCTGCCAAACACTGAA
NFI-89	CTCCCCAGATCTCGCTTGTG	GAACCAGGAGCTCCTTCAGT
NFI-90	GTACCACTGCTTGTTGCTGC	CGACGCGGCAGAAAGAAAAA
NFI-91	GCTGGAGGCGAATGTTGAAC	CCCCAAAACCCACCCTAGAC
NFI-92	ACTCAGCGGCATCGGTAAAT	AGAGGGGGAGGAGGTTCATC
NFI-93	CCCTTGCGGTCATCATCCAT	TGGAGATGTTGTCCGTGCTG
NFI-94	GAGAAAACAACAGAAGGAAACTCA	GAAGATCAGGAGTCCAGCGG
NFI-95	TCCAGTCGTTGTTTGCGAGT	TATCGTTGTTCGGACGGCTT
NFI-96	GACTCAAAGAGCCACAGGACA	CCGGTAGGGCTAACAGGAAA
NFI-97	CCCCATGCCAATGTGAGACT	GCCACTGCTCAAGAAAAGGT
NFI-98	CAGTTCAGCTCGGGTTCAGT	TGCCGCAGTTTTCTATCCGT
NFI-99	TTTCAGGGCAGCGCAAAATC	TCTCCTCTTCCCGTCGTTACT
NFI-100	ACTCAGGGGACAAAGTGGAAG	ACAAGGTGCAAATCGATCCA
NFI-101	TTAAGTACCACCCTGCTCGC	ACGCGAGTGCTGTGATAACA
NFI-102	AATCACTATTGGCGGGTGCA	ACTGCCAACACACTGCTCTT
NFI-103	TACAGTGCCCAGCGTGATTT	ACCGGCATTTCATTATTCTATTGT
NFI-104	ACGCACTAATTCACTGCAGC	TGAAGGATATGCAGCAATGGC
NFI-105	GATGGAGGGCATGGTGGTAG	AACTGGCCCCGTACTTGAAG
NFI-106	CAAGTCACAACAGTGCCACG	AGGGGGCTTAGGTTGGATTTG
NFI-107	CGTAGCATCTTCGGCTTCTGA	AGAGAGCGAACAAGTACCTGA
NFI-108	AATCATGGATGGCACCTTGC	AATCGTTTCCCATGCCTCGG
NFI-109	TCCACTGTTGCTGTTGCTCT	TCCACCACCTTGGATGGGTA
NFI-110	ATAACATGGCCACCGAAGCA	AGTAGGTAGTCGAGCGTTGT
NFI-111	GTGGAGAAGAGAAGCAGCGA	TGACGAGCTGCGACTTTGAT
NFI-112	GCTGGAGGCGAATGTTGAAC	ATAGCTTGTCACGCCCCAAA
NFI-113	ACCCACCTATCGATCCAGCT	CCGTCCATTACCGCCGTTAA
NFI-114	AATTTGACCGTTGACAGGCG	TCAGAACCCCACTTCACTGC
NFI-115	GGGTTGCAGCTATTTGTCAACA	TCCACCACACATAAATTAGACCA
NFI-116	TTAGTAGACACCACCACCGC	TGTTACGTCTGAGGTGGCAG
NFI-117	CAAGCGTGCTTTGCGGAG	TCAAGTCTTGTTGTTGCGTGT
NFI-118	CAAGCGTGCTTTGCGGAG	ACAAGTCTTGTTGTTGCGTGT
NFI-119	TGAGTCTCCATCAACGTCGC	TGCAAGAACCGAAAAAGGCG
NFI-120	CGAACTGGGGTGGCTTTAGT	ACATACACAGCCACCCCAAG
NFI-121	AACCCACCAGACCAGCAAAA	CCTCCTTCAACTTGCTCGCA
NFI-122	ACACAAGGCAGTCGTTCACT	ACGATGATGGCGAAGAAGGG
NFI-123	GGGGGAGATGAGCAGAAATCA	GGTGCTGCCTTTATGACCCT
NFI-124	CGGAATCGGAAAAGGTAGTACA	ATACTCCGGCGAACTTTCCG
NFI-125	TCCACAATCTCTGTCTCGGT	GTGGTGTGGTGTTGCTTTCT
NFI-126	ATCACAGCTCTCTTTCGGCC	CAGTAGTCCAGCACCACCAG
NFI-127	ACCTCCTCCAATTTCAGGTCA	ACGAAGCTTTGTAGGTTGCT
NFI-128	ATCCTCCGGCATTTGACTGG	CTTCATCAAAGGCCAAAACGC
NFI-129	GGCTGCCAGGGAGAAGAAAT	TTCACTGCCAAACACTCCCT
NFI-130	GAGGGTTCAAGTGGTACGGG	TCCTCTCCTCACTCCTTGGG
NFI-131	GAGGGGCCTGGAGTGTGG	ACTTGGTGACCTCATCGCAG
NFI-132	GCAGCAGGACCAAGCTATCA	CAGTTCCGGTTTGTGGCATG
NFI-133	GCTTCCGGGTGGACTACTTC	CTTTGACTTGGCCTCAACGC
NFI-134	AGCAGCTATGAAGGTTACTACC	TCATGACGATGTGTTGCACC
NFI-135	TGTACGCAGCCTTACCTTGA	AGCTGGGGACTATTCTCAGGT
NFI-136	CATTCGCGAACGGAGAGAGT	GCCCCGAAATCGAAGCTTTC
NFI-137	AACTTCAAGCCATGGGAGCC	GCGACAGAAACGGGTAAACA
NFI-138	CCCTTTTGCATGGCGAATCC	TGAGTCGTCGGATTCGTCAC
NFI-139	TGGTGGAAAGGAGTTTTCGT	ACTGTCACAACAACGAAGTAGA
NFI-140	AATGCCCTGTCCTAGGTCCT	AGTCCGAACAGCAGCAACAA
NFI-141	AGGTGTGTCACAAAAATTGGGA	TGGCGTTGAAGGGAAGGAAT
NFI-142	AACCTCCTCGTAGTCCTCCC	GGTGGTGATAGTTGTGGGGG
NFI-143	CCCTCCTCACATTGTGGGAC	TCCTATTTTGCTTGGGCTCCA
NFI-144	CACTTCCCACCATGGCTCAT	GGGAGAGACAGAAAAGGTAGCA
NFI-145	GCTGTTGCTCTTTTGAGGCA	TGCAAAAAGAATAATAATACTCGCACT
NFI-146	TCCTCTCTCTCTTGTCTGAACCT	CACGACGTTTGCTTGGTGAA
NFI-147	AGTGTCTTCTTCCCCTCAGA	TGGGCTCACATAACAGTTAGAGG
NFI-148	GGGACTGCTTCGACATGTGA	GCCATGTGATGCAGCAACAA
NFI-149	TGGAGTAAGGTGGGCGATTT	AGGCATAGGAAAGAGAAAGAGAAGG
NFI-150	ATCACTTGCCCTAACGGAGC	TGTCGTGCCCAGTCTAATGAG
NFI-151	CACCACCGTATCAACCACCA	CCACACGGTATCGATGGAGG
NFI-152	TTTCTCCTAGGCTTGCACGC	CGTAAGGTAGTGTTGCGGCT
NFI-153	GGCTGCAACGGTCGAAAAAT	CTTTGACGGCGGCAGTTAAC
NFI-154	TAAGGGGACTGGTGGAGGAG	CCCTCCAGCAGTTTCACCTT
NFI-155	GCATTTCGCAGGTGTATGGG	TGGGGTTCCAATTACACCCG
NFI-156	TAGGCTGGTTGCATGGGAAG	CTGTTCTTGTGCCGAGGGTA
NFI-157	GCTGCTAATGCGATCAACGG	TCAGGTGAAACGGCATCGAA
NFI-158	CTTGGCTTGACTGTGCTTGG	CCAATCTTCTCCGTTTAGGCT
NFI-159	TGCATTTGCGGGTTCAACTG	TCCTGGCTATTAAATTTATCCACTTGA
NFI-160	CAAAGCCCATCCTTTGCGAG	AAGCACGTTTCATGCCCATC
NFI-161	GGCGGAGGAAAGGGAGAAAA	TTTCTTGCTTTCTCCGCCTC
NFI-162	GTGAATCTTTGGGGTGGGGT	TGCTTGTTTACTTCATTGAACAGGT
NFI-163	CCTGAAAAACCATGCGCACT	AAACGCGGCTGGTAATACAC
NFI-164	GGCGAGTGTTTGGCAAAGTT	ATCCGTACACCAAACCACCC
NFI-165	CATTTGGGTAGGCGAGGGTT	GTGAGTGGTCTTTGTCGGGT
NFI-166	GAGAAGAGGATGCAGCTGGA	TGAACGTATCCCAACCCACC
NFI-167	GCCTTACTGCTACGGGTTCA	CTTGATGGGTTTAAGCTGGCA
NFI-168	TTCATTGGGGGCAACAAAGC	CGTATATACAAAGGCAAAGAGAGTGG
NFI-169	GTCCATTTGACCGTGAAATGCA	CAACCGTTTGGAGCAAAGCA
NFI-170	TTATGTTCCCTGTCAGCCGG	CATACTATTTGTCGGTGCGCA
NFI-171	CGCGCCACACACACATAGAT	TCTGGTGCTCGTTAAACGCT
NFI-172	TTCAGTTTCCTCCCAATGGC	CAGACACCCTTCTTGGCACA
NFI-173	GGCGAGAGTTTTGGGGGATA	GAGCCAGACAACATTCCCCA
NFI-174	CCGCCCTTCTTCTTCAACCT	ATGACGTGGAAGGTGGCATT
NFI-175	TGTTCCGTACAAGGCTGCTT	GACTAAATTCAGAGTCATGCATAAGCA
NFI-176	AACCCTAACCCCACACACAC	GAGAGAAAGTGGGTGAGCGA
NFI-177	TCACCAATAGCCAAAAGGTATTCT	GCAAGGAAAGGACTAGAGCCT
NFI-178	TATGGGTGTGGCCATAGACG	TCATCGCTACCCTGGACCTA
NFI-179	AGAAGAGGTGGTCTGCGTTT	TCCGGATGCCTACTCCTTCA
NFI-180	TGACTTTGTCAGGATCCTGTGT	CACACACAAACACAAACACACAC
NFI-181	GGCTGTTGAGTTTCTTAGAAGCA	GCAATGTCCAAAGAGCTGCC
NFI-182	TCAGAGCCACCCTTTTCTGTC	GGTAGTGCTAACTCACGCCA
NFI-183	ACAGCGCCATAACGAATCCA	TCTGCTTTGCCTAGTTTTCCT
NFI-184	TCCACGTCTGTATCTCTGTCCT	CGCCTTTTTGGGGCTTTCAA
NFI-185	GCGTCCTTTGTGCTTTGACC	CCACCATAACAGCCAGCTGA
NFI-186	TCACTAGAGGGCCGGGTAC	GTGTCCCGGCCCTTTAATGA
NFI-187	AGCTATGGTGTCTACGGGTT	GGACGTGCTGACTAAAGACCT
NFI-188	TGCAAGTTGAGCACATTCAGA	TACAGGGGCGTGCATTGTAG
NFI-189	AGAGCTGCCCATCCAGAAAC	GGCAACAACTCTCAATCTGCC
NFI-190	AGCAGACTGGTAGCTCTCTT	CCGATGGCCCTCAGAAATTG
NFI-191	GGAGTGGCCCCCAACTTATAC	ACGATTAAAGCAGCCCCCTC
NFI-192	ACCTGCAAAAGCATGCTAGC	GCAAAGTGCCGAAAAGCATT
NFI-193	AGCATCCATGGTAGCCTGTT	CGGGCTTAGCTTGAATGGCT
NFI-194	GCAAAATGAGTGGGTGATTACCT	TGAGAGGGATAAGGTTTTTGGGG
NFI-195	CCATAACGGCGTTAAAGCGG	CAAAATCTGAGCCATCACCGT
NFI-196	CCTCTTCTATCCTCCTCTTCTTCT	GGATCAACTCGGATGCGGAA
NFI-197	TGGGCTAAGCTGGGTCAATC	AGTGAAGCTAAGGCCAGTCA
NFI-198	CCCCTAACCCTCACCCACTA	AGAAAGGGCTTTGCGTACGA
NFI-199	TCCGTTTCTGTCTTGGGCAT	TCAGCCTTAGATTCTCGTCCA
NFI-200	AGCTAGAGGGGTCGAAGGAG	AACGCCCCACTAAGGATACG
NFI-201	AACTGCACGTCCCTCATGTT	TTCCAACCAACACCTCCCAC
NFI-202	GTGCGCAACACTTCGGATTA	TACGCATGGGCTCAACACTT
NFI-203	GGCTAGGTGAGTGCAGTGTT	CGCCGTCTTCACTTCAAACA
NFI-204	TCCAGAATTGATGCGGGGAG	TGACATACACATGTAAAACAAAAGCA
NFI-205	CCGAGTGTGAAAATGTTCCGC	TCCTGTTCCTGTGTGTCAGT
NFI-206	GATAGGGAGGCTGTTTCCGG	GGGGGTTGATTGTTTCAGCA
NFI-207	ACATCGGGTAGCATTTCCCC	TCAGAAAGGTTGTTGGGTTGT
NFI-208	GCACAGATCCACCTTGCTCT	TCGAACCTTCCCGAAGAACG
NFI-209	GCCACTGGGGAAGAACAGAA	TTTGGTTTCCCGTCTTCCGT
NFI-210	TTGAAATACTGGGCCGGGTC	TCCCATTCAAACCGAGCTCC
NFI-211	TCCGCTCAATTAGTGTGGCA	ACCCTAGTTTAGTTGGGACCT
NFI-212	ACAGGCAGCCAAAATACCCA	TCGTCGGTACATCACGCAAA
NFI-213	CCGCAGAAAGAAGAGGAGCA	TGTTGGCGAATCTCCTTGCT
NFI-214	TAAATGCCGACGACCTTGCT	GAGCTGCACATTTATGGCAGA
NFI-215	CAGCAACAGAAGGGTGAGGT	TGGTATGGCCATTGGAACCC
NFI-216	GCAACCCCTTTTACTGCAGC	ACCCTTACGTTGCCGCTTAA
NFI-217	ACTGGCAAGCATCTTCACCC	TCTATGGGTTGGGGGTGGAA
NFI-218	CCATTTGTGGGATTACAGTGGG	TATTCCACTGCAACAGCCACT
NFI-219	ACTGCAAGTGAACAAAGAAAGTGA	CATGGTCCAGACGAACACCA
NFI-220	GCCACACTCATGCACCTACT	GCCTACGGTAAGTTCTGCCA
NFI-221	TGGCAGGAAAAAGAAAGAGGAGA	GCCTACCAGCAGTCACTTCA
NFI-222	CAGCAGCACCACCAGCAG	GGAGAAGAGGAGCGTCGATG
NFI-223	GAATGGGCTTGCTGCGAATC	GGAGTTCCTGATCCAACAAGC
NFI-224	AGGTCCCTCCTCCTGATCAG	GTAGCAAGACCGAGAGTGCA
NFI-225	GAAGGTGTTGTGTTTCGGGC	CTGACTGCGGGATGAACCTT
NFI-226	ACTACCCCTCCTCCCTTTCC	GCACGTGGATCCGATGAGAT
NFI-227	ACTTGGACTGGGAAGCGATG	GCTCATCAAGTGCACCCTCT
NFI-228	CTCCCCAGACCGCAATTGT	AGCAACCAACCTGTATCGCT
NFI-229	AGCATACATCCTACCCCGGT	TAAATCGGGTGCGGTGATGG
NFI-230	GCTTCATTTGCGGCTAGTGG	TTTCCTTACCACCGTCGGTC
NFI-231	TGAAGAAGAATGGGGTGGCG	CACCCCTCATTTTCCCCACC
NFI-232	TCACAGGTATGTATGTGTGCGT	GAGAAGAGCGAGACAGAGGC
NFI-233	AAAATCCCTGCCACAAGCCT	TCAGACCCCACGATGTAGGA
NFI-234	GATGAGCTGGCACACCCATA	ACCCCCACCTCACTCTTCAT
NFI-235	TAGCTCACTGGCTACCGGTA	ACCCTCCTCAGACCCAACTT
NFI-236	GAGGGAGAGCACTGGGAGTA	GCTACCCAAGTCGCCTGAAA
NFI-237	GCCGCCATATATTCCGACGA	CCTCTGTAGCCATTCCCGAC
NFI-238	ACCACCTCCTCCACCTAGAC	GTGGTGGTATAGGTGGTGGC
NFI-239	CGCCACCACCACCATAACTT	AGGAAACAAGAGTGAGAGATTTCAGA
NFI-240	AATCAGTGGGGGTAATGCGG	ATTACAAAGCAAGGGTTAAGACC
NFI-241	GCAGTTCCAGAAGCAAGCAC	AGGTTTGACCAGCCACAAGT
NFI-242	AGTTGAGGGTGGGAAGGACT	TGAAAAGATAACAACACAAAAATGACA
NFI-243	TTGCTGGTGCCAACGAAGAT	TCGTGATTCTCAGGCTAAGGC
NFI-244	TGCTGAGTATGAAGATGGTACTGA	GCATCCACCGCAAACGATTT
NFI-245	TGTGGTGTTGATGTCGCTGA	TTAAGGCGGTACAGCTCTCG
NFI-246	TCTGCTGATTCGCCTGTTGT	TTGGTTACAAGCGCAATGGC
NFI-247	TTGGGATTTTGAAGTTTTCAGAAATC	CCCATGTGATGTCCATGGCT
NFI-248	CTGATAGTTGAAAGGAAAGCATATGA	TTCAGTTCAGGCTTGGCACA
NFI-249	ACCGGAATTGCTGGAAGGTT	TCAAGTGGTGCCGAGTTACC
NFI-250	ACCCACACATCCAACTGCAT	GGGACAGGGGCATTATAGGC
NFI-251	CAGTCATGGCGAAGATTGCG	AAGGAGAGGAAGGAGCCCAA
NFI-252	ACTGCCACGTGTATGTTCGT	ACACAGAGTTGCAATCTTGAAGT
NFI-253	TTTCGATGGTGGTCAGGTGG	AGAGAAAACGGGGACAGACC
NFI-254	CCTCCCTAGATCCCACTCGT	CCCACCTTCTCAGGAGAGGA
NFI-255	GAGATAGCAAGCAGATCTAAAGGT	GCTTCACTTACCTTTGAAACACCA
NFI-256	TGCTAAATTCCTGCAACGCG	TGGACGTCCTGGTGACATTG
NFI-257	AAGCCTAGAGGTCCAGTCGT	TCATAGCACGTGAGCTGCAT
NFI-258	GTGATATCCTGCCCAACTCGT	ACGGGATATAACAGATGCTAACACT
NFI-259	GTGTCTGGTTACACCCCCAC	TTTGAACGCCTCACCACCTT
NFI-260	CCGTCATTACCAAACACACCC	TTGGGCATGTTCTCTCGAGC
NFI-261	ATGAATCGGTCTTGCTCCCG	TACGGAGATGAGCATGGCAC
NFI-262	GCCCATCCAAACAGGCTCTA	TAGTCAACGCACCCTGGAAC
NFI-263	GATGGAAGGGTACGGTGGTG	TTCTTCATCAGCACCAGGCC
NFI-264	AGGTTCAACATACAGACAGTCCT	TGCCTTGTGAGAAATCTATCGT
NFI-265	GGAGATTTTCGGGGCAGACA	CCTGGGCTATCAAACCTGCA
NFI-266	TTTCCTCGACCTTCTGTGCC	GAGCAGCATTCCACTCGAGT
NFI-267	GGGGGTCGCAACTTGCAG	GCTTGCTGCGGAACTTCTTC
NFI-268	ACTTCCGTTCCAGTTTGGGT	ACATGGGGTCAAATAGCCTGG
NFI-269	TTTGCTGCACATAGCCGAGA	AGCTGTGCGGTGAATGAAGA
NFI-270	AGAAATTGCACCACCGGCTA	AGGGTTTCGATTGGTGGTTGT
NFI-271	AGATTGAAATGGAGGGAGCAGT	ACAAACAGAGGGAGTATGTGAGT
NFI-272	ATCCTACCCTCCACAGACCC	GGGGTTTGGTGACTGGACAA
NFI-273	GGGTCAGCGGCTGAAGTATT	CATCCGTCGATGTTAGGCTCA
NFI-274	GGACAAGAACAAGCCACCCA	TCAACACCCATCTGCTCAGT
NFI-275	ACCCAAGGCAAGTTCCAGAC	TGGCACGGACTAAGGGGTAA
NFI-276	TTATAAAATCATTTCCCTGGCGG	CCGACTCCGAACTGATACCG
NFI-277	AGACCTTTCTGATCATCTGCTC	TTGTGTGCCCTATCTGCTCG
NFI-278	TGACTGCAAAGGATCCACGG	TGTTCGTCCCATCCAACTCC
NFI-279	TGCTTCATCGTTCAGTTTACCC	AATATGTACTAATTGATATGGGCAACA
NFI-280	GCCCCTGACCACATACTCTT	GCACTATCTTTGGAGGACCCA
NFI-281	TCACATTCCCGCTCTCACAC	GAAAGATGAAGGGTGGAGCCA
NFI-282	TGCAATCTGGCATCTCTGGG	CTGAATTGGCCCTTGGTCCT
NFI-283	AGTTACTCGGCCTCCTCCTC	GGAGGAAAAGCTCGTGGTCA
NFI-284	TGCCTTGGCTGAGACAAACT	AACAGCAGCAGCAGCAACAA
NFI-285	GGAATGTGTGAACGAAGCTGG	ACACTTGTACTCGCCTCGAC
NFI-286	AATAGCCGCACCCGTTTTTG	GGAGGAGGAGAAGGAGAAGC
NFI-287	TCAGCTTGAGACTGTGGCAG	ACCCCACTTGTGCGATTACA
NFI-288	TGGGTCTGTTTTTGTTGGCAG	TCCCAAACCTCATTTTGTGGGA
NFI-289	AGAGAACTGTTTGGATCCACAA	TGCAATTTAAGTTGGACAGTAAGGA
NFI-290	TCACCCAAAAACACCAGTTTGT	TCCAAATTCCACCGATCCAGA
NFI-291	GCAGTTTCTGGGACCACTGT	TCATTGCTACCACCAACACCA
NFI-292	ACCATCCATTTGAGCCCTGA	TGAACACGTGCCACTGTTCT
NFI-293	GGGCCCATTATCCGCTGAAT	ACTTGCCATTTCCTGCAACA
NFI-294	CGGTGTATGGTGGAGTTGCT	CATTCTACCCTCCCTGCACC
NFI-295	TTTTGGCTCTTTGGCGCATC	CCGCCTTGGATCATCAGGAA
NFI-296	GCTACTTCCTCGAGCCGTAC	AACAATGGCAAGCAAGGAGC
NFI-297	GCTCCTTCCCTTCCTCCTCT	GGCTGCTGGTTGGTTACTCT
NFI-298	TCTCTAGTGATCAGGGCCGT	TTGGTTGGGGATCATGGTGG
NFI-299	GTCTCACTTAGTCGAGCCGC	GTTCATGGGTAGCTCCACCC
NFI-300	GGGCAAGAAAACTCAATTGGGG	TGTCAATGGCTGCTTCTCAT
NFI-301	CGCTTGAAACCCCGAACAAT	TCTCGCGAAGGGTTTAATTGC
NFI-302	CGAAACCAACAGAAGTGGCG	GTACCAAAAGTGCGTCTGGC
NFI-303	GTTTTGGCGACGTTTCTGCT	GGCAACTCGTCTCCAGTTGA
NFI-304	CCTCAGGGAAAACTGCACCA	AACGCTCCTTCCAGCTTCTC
NFI-305	AAGTGGATGCGCTTCCTTCT	TCCTTGAGACGGCACTTTGG
NFI-306	GGGGAAGTCGGAATGGAAGT	GCCTCCCCGAGAATTCAACT
NFI-307	GACGCAGAGGGTGGATCAAT	AGACAATCAAGGAATTGCTAGAGC
NFI-308	GCCAAAATCAACGGAAGACCC	CTTCGATAACTGTGCGTGCG
NFI-309	TGCCAGAGTGGTTTGACGAA	TGGCAGTATCCCTGAGCTCT
NFI-310	ACTTATGGACAGCTGCAGCA	CCCGGCATGACCTTTGAATG
NFI-311	ACAAAAGGTGGTAGATGCATGA	GGGAAGGTGGTGAAGGGAAG
NFI-312	CGGACTAGGTGGAGGAGGG	AATTCGTCGTCGTCCTCCTG
NFI-313	GTCGCTCCCACCATCTTCAA	CGGTTCGCCTTATCGTGACT
NFI-314	GAGAGCGAAGTAGACGAGGC	ACAAGTCACAACACCCCCAA
NFI-315	CCCTACCTCGGTCTGCTACT	TGGTCCACCCGTAAACCATG
NFI-316	ACGGGGTCTAAACGGAACAA	TTTTCAGCAACAAATGTAAATGAAGT
NFI-317	TAAAGCCGGCTGCAGAGAAA	AGGCGAGGTTCCCTGTAGAT
NFI-318	TCTCTATGCCTAGCTCGAGAAGA	AGTGAAAAGGGTGGCCAAGA
NFI-319	AGTTGCATTGCACCAGCTTG	CAGTCACAGTCTCAGCAGCA
NFI-320	GATCTCGGTAGCAAACCCGT	GCCATGTCGGATCCTCCAAA
NFI-321	ACAAATCCTTCACAAGCCACT	TGTGGGGTTGCTTGAATTTTC
NFI-322	CCTGCTGGACACCTGTTCTC	TCATCTGGACGCATGATCCG
NFI-323	AATGGTTGAGGCCTTGAGGG	CAGCAAACCGACCATTCACA
NFI-324	TGGCAATATGGACCCTCTGC	AACAAGTAGCCTAGCGCGAA
NFI-325	CGAAGCGACACGAACAACTG	CCGTTTCTTCAGCAACACCG
NFI-326	CGAGGTTGGTGACATGACCA	TTCAGTTGCGAAGTCTGCCC
NFI-327	AACCCCTCAAGAGCTGTTGA	TTCTCACACCCCACTTGTCG
NFI-328	ATCCCCAGATCAGGCTGCTA	CCCTTCTTGCTATATCTCCAGGT
NFI-329	ACAAGCTATGGCCACTCTCTC	GGAATTGGGGGAGTGAAGGG
NFI-330	CGACCACCATGGAAGGAGTT	CAAAATCAGCGCCTGAGAGG
NFI-331	CTTGGCCAGCCCGTTCTG	CGGTGCCCAAGGAGGATATC
NFI-332	GGATCAACCACCTGCCAAGA	CCTGCAGAAAAGCTAAAACTCCC
NFI-333	CCTGCTGCAGTCTCAGGAAA	GGAGTACGAGTACAGCGGGA
NFI-334	AAGTTTTGTGGAGCGCATGC	TCGATCAGCCAAGCCTTCAA
NFI-335	CAGACATTCGGACTCCTCGG	CACCTAGGAACAGGGGAGGA
NFI-336	AGTGGCATCAACTTGCAGGA	TGGGCTGCTTGGTGTGTTAA
NFI-337	TGGAAGTGGAGTTGCTAAAGTGT	CAAACAATCCCACCAACACCA
NFI-338	GCACATTGGGATGGTCCGTA	TGGGTTGTGTCAGCTCCAAG
NFI-339	GACGAAGCGTTGCTCCTTTG	AGAGATGCAAATTCGAGGGCT
NFI-340	CGAAAACGAAGAGCAACAACG	ATCCAACAACTGGGAGTGGC
NFI-341	TTCTGGTGAAAGATGGGGCC	CCTCATCTTTAAGGCCGCCA
NFI-342	GCATGTTCCTCAACCATTGGAG	GGCTCCACATGTCAGTTCCA
NFI-343	AAAAGCAGCTGTGGCCAAAG	CCTTCTGAGCAGGAGCCTTC
NFI-344	CCCTTCTCGACTCTCCAGGA	TGAATGCCGGTCCAGTACTG
NFI-345	TGCCAATACCGTTCCCACAA	CGGAGGAGGATGATATGGCC
NFI-346	GGGTTTGGGTTTGGGGGTAA	CCCAAGCAAAACACCCTCGA
NFI-347	AGTCACGCGCTTTGTTTTGT	CATTCACCACCACTCTCCCC
NFI-348	AGTAGTGGACTGGAGGTGGT	ATCACTCTCCACCTCCACCA
NFI-349	TCTGATCCTGTTTGGCTTCAA	CCTCAGACCTCACTTGTGGG
NFI-350	TTTTGGGGACGGAGGGAGTA	CGTACACTCTACCCTCCCCA
NFI-351	GGTGAAGATGGGGGAATGGG	CATCCGTCGATGTTAGGCTCA
NFI-352	GCCTTGGTAACCACGAGACT	CTCCGAAGACAAGGGTGGAC
NFI-353	TACCTCATCTTCCGCCCTGA	TTTCAGCTCGGACAGTGACG
NFI-354	GGAAGTTCCTGATAAGCCGCT	GCAGCCACAAAAGTGATGCA
NFI-355	TGGCAGCCATCATGTCAACT	GCAAGTACTTTTGACATTTTCCTGG
NFI-356	CCAGTGGGGCCTTTAGCAAT	TGGCTTTGCTTGCACTAGGT
NFI-357	CCACTGGGGCCTTTAGCAAT	TGGCTTTGCTTGCACTAGGT
NFI-358	TGAAATAGTCGCGACTGCTGT	CACCAAAGCCTCAAAAGCCTC
NFI-359	CGACCCACATTTCCAAGGGA	TGAAATAGTTGCCAACAAACCCT
NFI-360	AGCGTGGAATGCTGTCAGTT	CCCCAGATCCTACTGTGGGA
NFI-361	CGCTGATGAAGGAGACTCCA	TGTCGCTATCCATCATGTCCA
NFI-362	GGCTGCTGACCCAATTGTTG	CAACCTCAGCAGCAACAACC
NFI-363	CCGGCGATGGATCTGAAGAT	GTAAGGAGGAGTGGTGGCTG
NFI-364	CCAGCCCTTCCTCACCAAAA	TGTCAGGAAGCAAAGGTACTGT
NFI-365	GGAGGTCAAAGGGGATTCTTGA	ATCTCCAGCCAAGTCCCTCT
NFI-366	TGAGGGGGAGATCGAATCCA	TTATCCCCCGTTCCCTCCTT
NFI-367	TCCGAGAATCGTTTGCCCAA	TGCTAATGTGTGCAACCACG
NFI-368	AGGCCTTTGGGTTCTTGGAC	GCCACTGATTCGGGTTGAGA
NFI-369	CCATATCCGTTCCCCAACCC	TGTGGACGAAGCGAAATGGA
NFI-370	GCGGTGATAGTGGTGGTGAA	GCTTGTGGTATAACATGTGGCA
NFI-371	AGGAAGAGTGCTATGTCGCA	TCACAAAGAGAGCGCCAGAA
NFI-372	ACCTTTCCCAGCTTTGAGGG	TGCGATCCATGCAGGGTATG
NFI-373	CCCGAGGTAGGGTAAGGTCT	GCGTAGAAACCAGAATCCATGG
NFI-374	GCACAAGAGCAACGATGTGT	GCTGCACCTTCTCCATCTGT
NFI-375	ATGTTCCCTGACACGTCCAC	AGTGAGGGAGAGGCTTGTCA
NFI-376	CGACGGAGTTGACGAGGAAA	CACTTACAATCATGGCGGCG
NFI-377	ATCCAGATATGACCGCTGCG	ACAGATGGCCAATCTACGCT
NFI-378	AGTTCATTCAAGTGCGCCAA	AAGCTGCACCATACTCTCGC
NFI-379	TGGACCCACCTACCTTAGCA	GGGCCTTGTAGTCCTTGTGG
NFI-380	TCGTCCAGCTCACAAGGTTC	AAGCACTTCCAGAGCCTGTC
NFI-381	GGCGGTGTATGTACTCCTCG	TAATCCGGCAAGTCACCACC
NFI-382	CGGTGTCGTTTCATTCGATGC	ACGTCGTATGAGTGGCAAGA
NFI-383	ACACTCTACCCTCCCCAGAC	ACGAAAGGGCAACTCCTTGT
NFI-384	GGATGGCTGAACAACAGGGA	CCACCATTTTCGCAGCAACA
NFI-385	GGATGTTCCCTGACACGTCT	AGTGAGGGAGAGGCTTGTCA
NFI-386	ACCAACACCAGCTTCAAGTGA	CACGCCCTTAACCCTCAACT
NFI-387	CCTTTGTAGAGGTAGGGTTTCCA	AGTTCCATACATGTGATATGATCCA
NFI-388	GCGACACAGAGGACGATGAT	AGCTGGATTCTCCTCGGGAT
NFI-389	GTGGCTACCTTTGAGAGCGT	TGGAGTACTATGCCAATGGAAGT
NFI-390	ACATCCACAACCACCACCTC	GGTGGTGATGGTGGTAGTGG
NFI-391	GAAGGTGGATACGGTGGTGG	CTCAGATCCACCACCACCAC
NFI-392	AACCCGATTTTGCCTTTGCC	TGAAGGGGGCTCCATCTGAT
NFI-393	TCGAAGTTCAGGTACCACATGT	GCCATGGTTGTCCTATTGCC
NFI-394	GAAGAAGAATGGGGGTGGGG	GCCTCAGCAGATTCCCCAAT
NFI-395	GGAGAGTTTGATGCCGGTGA	CGTGGCGGAAACATTCACAC
NFI-396	TCACACAAACAACAACCAGGC	TACACCCACGAAGCAAAGCT
NFI-397	ACAGGATGTCCAGAACAGCG	GTTCAAAATGACCCGCACCC
NFI-398	ACTAGGTGCCTCCAATTGCC	CAGATCCATGATCAGACCATCCA
NFI-399	TCCATCACCGAAGTACGTGT	AGTATGGTGGGGGAGGAGAC
NFI-400	ACTAGCTAGCAACAGCAGCA	CCAAGTTTCAGCTGCTGCAG
