# Supplementary material for: Characterization of the Lycium barbarum fruit transcriptome and development of EST-SSR markers
Source: PLoS One. 2017 Nov 10;12(11):e0187738. doi: 10.1371/journal.pone.0187738 (PMC5695279; doi:10.1371/journal.pone.0187738)
Supplement: S7 Table — (XLS) [file pone.0187738.s007.xls]

## Sheet: sheet1
	FORWARD PRIMER1 (5'-3')	Tm	size	REVERSE PRIMER1 (5'-3')	Tm	size	PRODUCT size (bp)
1	TCTTCATATCGGATCAAATACCCGA	59.521	25	AGCCTTCCAACTGACCTTGA	58.86	20	262
2	TTACCGTGCCCTCACTCTTG	59.68	20	TCAACCTATCTATTCAACCCAACA	57.619	24	249
3	ATGGCATTTTGCATGTCCATAGT	59.292	23	AAGTAGGGCCAAAAGTGCCA	59.813	20	196
4	CGGTTACAGGAGTGATACTAGTGT	59.361	24	GCATGAAAGAAGGGGCTGCT	60.969	20	247
5	TGGATGGAGACTGGAGAGCA	59.958	20	ACCTCACTATTCATTTCTGCCTCT	59.527	24	103
6	GGGATTGCCTTGGAGTCCAA	59.96	20	ACGAGCTTTCACGACACAGT	59.898	20	197
7	TGCCATCTCTGTCAACAGGG	59.674	20	ATTGCCCGGTTTTCTTTGCC	59.965	20	145
8	ATTGCGCTGATGTCCCAAGA	60.035	20	CATGCGTGGGTTGACTTGTG	60.04	20	274
9	AGATGAATCCCCAAAACCAGGT	59.617	22	CCCCCATCTCCCACTGTACT	60.327	20	233
10	AGCTTGGACAGACACCTCAA	58.868	20	GGGTGTCAAATGGGCAGGAT	60.325	20	244
11	CCGCTCCTTCCCCTTCTTTT	59.962	20	TGAGAAGTCCCATTGCGTCC	60.036	20	154
12	TGTCCACGTGAGTTTGAGCA	59.823	20	GAAGGGGCTCTGGATTGGAC	60.107	20	275
13	AGTTGTGTGGTTGAAGGGTGA	59.716	21	ACCTTTATGTTAGTTTGTTGACCCC	59.463	25	211
14	TCCAAGGGAGGGACACCATA	59.58	20	AACAACCATGGCTAGCCGAG	60.393	20	134
15	ACAAAGTTCACGCCGAAACG	59.973	20	GCAGACAGTATGTTATTGGTGCA	59.311	23	256
16	TCATCCCGCATTTCCACTCC	60.107	20	AGAATGTCCTTACACCTTCTACGA	58.985	24	252
17	GTTGAGGCTTTCAGCGCAAT	59.758	20	GGGATATTTACGAGGCGTTTGC	60.032	22	231
18	GGTTCGAGCTCCTTGGGTAC	60.108	20	TCGCATAGCCATTAGCCACA	59.532	20	171
19	ACCCTATCTCCCGGAATTGGA	60.062	21	CTCTCACCCGGTGTACACAC	60.039	20	161
20	TGCAGGTATTGAGTAATACACGGA	59.597	24	TGCGGGAATTAGTCATGGGG	59.817	20	211
21	CCCAACACAGGAGTTAAACAACG	60.243	23	GCTTGCTGCATGTTTTCCAGA	60	21	206
22	AAATCTTTGCTTTTAGCTTCTGAGA	57.484	25	CCAAACTAAAAACCCACCTGCA	59.567	22	238
23	TGCAGGTGGGTTTTTAGTTTGG	59.567	22	CCCAAATTAATTCACAAAAAGTAGAGC	58.074	27	145
24	ACCTTTCACCAATGACGACGA	59.93	21	TTTTCAAATGCCCGGCAGTC	59.683	20	271
25	CATGGTTTGGCTGTGCACAA	59.896	20	AATACGCCCCGTGTTCTAGC	60.179	20	208
26	TCACCTCCACCCGATAAACA	58.353	20	ATCTCTGCCCTTCTTCGCTG	59.822	20	187
27	GCGAAAATATTGAGGAAGACTAAGGG	60.018	26	TGGCCTTGTTCTTTGCTCTCA	60.134	21	234
28	TCCACTCAACTCCTCAAGCC	59.313	20	CAGAGGAAATCCATGAGGCTCA	59.828	22	273
29	CCTGGTCTTCTCACGGGAAC	60.037	20	TCCCTCTCCCTCTGCCTTAT	59.055	20	231
30	GCGCTTGGTAATTTGACGCT	59.832	20	AATGGTGACGGAGGGAGTAC	58.808	20	140
31	TGAAAAAGAAATCTCCAGTTTCAATCT	58.083	27	GCGGTTTTGTTCGAGCTAGC	60.179	20	264
32	GCTTTGCCATTTCCTTCCCA	59.024	20	TTCAAAACCTTGTCGGACGC	59.341	20	231
33	AGAGAAGAAGTTAGGCTTGGGA	58.478	22	CCAACAAGCATGTGCAGACC	60.039	20	273
34	AGAATGGTGCTTAATCATGGGT	57.744	22	GCGTGATGCCTTCCTGTACT	60.108	20	153
35	ACCCTATTGTTCGTTTTGGTGT	58.442	22	CGCGCAGACGATCAAGAATG	60.044	20	244
36	AATGACGACAGCACAAACGC	60.041	20	TTTCGCTCACACCCACTTGA	59.821	20	196
37	CACGCGATGACATGGCAAAA	60.11	20	GTGGTCAGATGGAGGTGGTG	60.036	20	162
38	TGAAGGTGTAAAAGAGCATGCC	59.18	22	TCCTCGTCAGTGTCTCTACCT	59.371	21	181
39	AGCTACTTTTGTTCCAGAAAAGGA	58.554	24	CGAAGTTGATCACATATTCGGCG	60.362	23	273
40	ACCCTACCAGTAGCACCAGA	59.588	20	ACCATTTGAACCGGGCCTAG	60.034	20	196
41	ACTTGGCCTCCATTTCACCA	59.518	20	CCGGTTAGTGCTGTTCTGCT	60.321	20	242
42	AGTAGGCTGCTCGATGCTTC	59.896	20	ACTGAGAGGCTAAAGGTGCT	58.349	20	163
43	GTAGAGTAGCGAGCGAACCG	60.316	20	GGGGGCCTGTACTACTACCA	60.032	20	213
44	ACGCATGAGGAAGAGCACAA	59.965	20	GAACCAGTCCCCATGACCAT	59.374	20	201
45	AAGTGGCGACTTCATCTGGG	60.036	20	GGCACAGACAACAATGAAACGA	59.967	22	158
46	TATGTCGTGCCCTTCGTCAG	59.827	20	ATGGCTCTCTGAAGGATCCT	57.507	20	153
47	TCCTATCTTTTGAACCCCCACC	59.689	22	GCGGGTACATTGGGTCGTAA	60.108	20	264
48	ACACCCAACTGGAATGTAATTTCC	59.473	24	GCTCGAACTGGACAGTGACT	59.684	20	133
49	TGTTGCTTCCACAGTCCCTC	59.891	20	AGGCTTTGTTCCAAAAGGCA	58.505	20	233
50	CAGAACATGTTGCCGAGCAG	59.833	20	TGCTACTTGCTCGGATTGTTG	58.924	21	232
51	TGTCCTTTCCTCTTTAGCAAGT	57.293	22	CGTTGGTTCAAGCTCCAAGA	58.407	20	280
52	CCACTGACAACGTGTCCACA	60.461	20	CGGGGAAACGAACCTTTTTGT	59.594	21	204
53	TGGGTATGCCAACCAGTTGA	59.226	20	TTGCCTTTTGCCTCCACAGA	60.106	20	142
54	AGGCATGCAACATTGTGCAA	59.607	20	TGACAGCCGTACTTACAGGTC	59.457	21	211
55	AGGTATCTTGACTGCTGCGG	59.823	20	GGGGTGCCAGTTTAGAGCTT	59.962	20	246
56	CAACCAGATCCACCGAACCA	59.964	20	TGAGTTTCTCTTGGCTGTTGGA	59.827	22	240
57	AGCGAAGGATTAGAGTTTCGAGA	59.305	23	TCGCGCCTGATGTTCTACTT	59.469	20	246
58	AAAGGCCCGCTGAACATACT	59.672	20	CCTTTAACTTTGCCATGCAGGT	59.7	22	148
59	GGGAGAGCCGCACTTGAAAA	60.889	20	TTGGGGCCTCATTTTTCACT	57.603	20	275
60	AATGAAGGTGTGTTTGCGCA	59.256	20	ACAAATATCTCCATTTCCAGAGGA	57.419	24	173
61	GTGATTCGTGGGAGCCTCAT	59.821	20	AGGAATCAAGTGACAAACCTGT	57.83	22	268
62	TGTGGGGTTCCAACAAATTTCA	58.892	22	TGTTCAAGAACCCCACGTAGG	59.929	21	199
63	CTCCAAAGCGAGTTGAGGGT	59.965	20	ACAACCATGTAGATGCCAAACT	58.233	22	229
64	GGCAGCCTGATACAACATTGC	60.202	21	GCTTCCATAGATTCGATCGTGG	59.01	22	211
65	ACGCCAGCATTTTCCAGTTG	59.685	20	TGATTATCCGGCGACCCTTG	59.894	20	198
66	GATGCCTCCACATCAGCTGG	60.818	20	AGACTGCTTGCATTATTTTTCAAATT	57.388	26	124
67	GGCATACGGATAGCCATGGT	59.675	20	AGCTGGTGTCCACAGAATGC	60.607	20	251
68	TCCTCAGCTACCTCTTCCACT	59.641	21	TGTCATGACATTGTGTGCCT	57.725	20	220
69	ACAACTTAGACGTGATCAATGATCA	58.602	25	TAACGGCGTTTCGGATGGAA	60.038	20	210
70	ACTGATGTAGGGAAAGCAGACA	59.094	22	TGCTGTACTTTGGGGCAACT	59.815	20	221
71	TTGGAGTACTTTTCTTTAGGAAATCAA	57.365	27	GGAGCTGGTCCCTCTTTCAT	59.085	20	132
72	CTGCTTCTCACTGGAGCAGA	59.393	20	GTGGCAACTGGTTTCAGCTG	59.969	20	181
73	ACAGACACTACGCACCGTTT	59.896	20	AGACATGTTGCACGGAGATGA	59.724	21	133
74	TGAGAAAACCCAAACCCACTTG	59.237	22	GCTTCTGCTTCTAAAGTTCAGAGT	59.006	24	170
75	GCAATGCAGCAGGTTCACAA	59.968	20	AGTGGCTGTCTGTATGTGCT	59.02	20	270
76	GCAATGCAGCAGGTTCACAA	59.968	20	AGTGGCTGTCTGTATGTGCT	59.02	20	270
77	CTCCCACCACAGCCTTTGT	59.849	19	CATGCAATCGCCACCCAAAA	60.038	20	136
78	AAGGGTCTTTCCATAGCAGTTT	57.611	22	ACACCCTTTCACTTCAACAGC	58.976	21	232
79	ACGACAAACTTGGGTCTGAAGT	60.093	22	AGGCATAAACAGCGGCTGAT	60.107	20	276
80	GTGCTCACACCATCACCCAT	60.323	20	CCCCGGCAACCTTTCAATCT	60.612	20	246
81	CCTATCTGGCAGATGACCTGT	58.954	21	TGCAACATATTTTTACCCATATCTCT	57.005	26	177
82	ACAAGAGCTCCTGATGCACC	60.036	20	CACTCATCATGGCACTGCAA	58.83	20	264
83	GTTGGAAACCCCTTTGTCGC	59.968	20	CTCCTCTCCCACTCACCACT	60.252	20	234
84	GCATGATTGCCCAAGTGCAT	59.823	20	TTGTCAACACACCCCCTCAC	60.107	20	229
85	AGGATGTAACAGCCGCAACA	59.964	20	CCCGACAAAATCTGAGCCCT	60.035	20	225
86	TCACAATGCACTCTTCGCCT	59.965	20	ATGTTCACAGCTATGGCGCT	60.108	20	245
87	ACTGTGGCATGTTACATGTGG	58.838	21	GCGTCGTCTATTGTGTCCCA	60.109	20	256
88	ACTGTGGCATGTTACATGTGG	58.838	21	GCGTCGTCTATTGTGTCCCA	60.109	20	256
89	CTGGAAAAAGCTTTGGCCCA	59.242	20	TCCGGACACTGGCATAACAA	59.312	20	221
90	GCCAGTCGCTTCTTCTAACCT	60.067	21	AGCATGACTGATTGAAGTCCAGA	59.737	23	262
91	GAAGAAGCAAGGCAGCAACT	59.043	20	GGGTGTGAGGCCTTCTGAAA	59.89	20	201
92	TGTTTGAGTGAGTGGTTGGTGT	60.291	22	TGTTTAAGTTCAAACAGCTTCAGA	57.248	24	273
93	TTGTTCTTAAAGACTACAAACGTCTT	57.517	26	GGTTTCAAACTTATGTGGTCAGGG	60.022	24	276
94	GTCTCCCCTATCAACATTTAGCCT	59.897	24	AGCTCGGTTTAATGTGCGGA	60.037	20	130
95	GCAGATGCACATCTTTCGAGG	59.67	21	GCTGTGTTGCTCAGGAGGTA	59.678	20	186
96	ACCGAGCGCAAAACCTATCA	60.037	20	AGCTTTCTCCTTTGTTTTGCTGA	59.299	23	225
97	GGAGCAAATTGGCTACAGCT	58.532	20	TGTCCAAGAGTCGGGGTTTG	59.892	20	259
98	TGGTGGAAAAGAATCACCCCA	59.499	21	GGCTGTCGGGTGAAGCTTTA	60.321	20	232
99	CAGGCGAAACTGTATCTCCCA	59.793	21	TGCCACTTTGCTCGAATTGC	60.039	20	240
100	TCTGCTCACCTTTCGCTATGG	60.135	21	AACCCCGTATAGTCCCACCA	59.957	20	237
101	TGTCAATCGTTGTTTTGGGTTT	57.542	22	ACCATTTTCCAACAAACTCTACGT	59.115	24	245
102	AGTCTGTACTCCTATCGGTGT	57.351	21	GGAGAGTCCGAGAAACATAGCA	59.573	22	111
103	ACTTGGCTGGATACTGTGGC	60.035	20	ACAGCGTGAACAGACAGTACT	59.318	21	272
104	TGCTTACAACAAAAACAAATCATCAGA	59.022	27	AATGCCGAACTCATTGCAGC	59.828	20	259
105	TCACCAGTAAGACTGCCACAC	59.93	21	TCTGGTTGGAGTGTCATAGGC	59.445	21	173
106	ACTGTGTCAATCTTTTGAGGTAAACT	59.171	26	TGAATAGTTTCTTAAGGGGTGTGT	57.804	24	148
107	CCACCAGTAAACCTATTAAGCGC	59.688	23	GTTTCAAAATGCCCTCGCCT	59.397	20	272
108	CTGACATCACCCGCTGAAGT	60.037	20	CCTTCCTTGCAGAAAGCCAC	59.4	20	200
109	TGGCGTCTTTGATCGGAACA	59.966	20	AGTCACCCCTAATGTGCACG	60.036	20	249
110	GGGCCGTTTACGTGGAAAAA	59.333	20	TACATTGGTGCTTGCCTGGT	59.888	20	208
111	AGTGCATCACCTTTGGTCCA	59.522	20	TCCCAAAGCATCAAAGGCCT	59.885	20	270
112	CGCGTCTCACAATACTGCCT	60.459	20	CGGAAGAGAGCAACCAAACA	58.407	20	280
113	ACACACAAAATGGAAGTGAGGA	58.103	22	TCTTTGTTTGTTTTGGTCGTGT	57.493	22	279
114	GCTCCTCGAAACCATAGCCA	59.822	20	AACCCAAAATTCAGTCGCCA	58.301	20	198
115	TGGTGTCGTTCATTTCCGGT	59.893	20	TCCATATGCGTGGGTGTGTT	59.673	20	266
116	ATGCAACCTCCGTACGATGG	60.179	20	CCACTGGCGTCCGTATAAGT	59.541	20	232
117	TGCAAAAGCAGGTTCTGTGG	59.254	20	GCTCAGGTGCAACTTAAGCAG	59.801	21	176
118	ACTGCGGCTCTGCATAACAA	60.322	20	CGTTGACTCAGGAGCTTCTGA	59.729	21	279
119	CCACCCACTGCAATGGCTAT	60.396	20	ACAACTCCAAAGTTCCAAAAGAA	57.006	23	191
120	CAACGGTGGGTTACTCGAGG	60.389	20	TGGAAAAAGCATACACAGCAGC	60.03	22	212
121	CCTTCTTTCCCCATTCCCCC	60.032	20	ATCGTACGTAACTCCGGTGC	59.901	20	217
122	AGCATCTCTGAATTCTTCTACCTGT	59.575	25	AGTGAGAAAAAGTGTGTGCGT	58.644	21	176
123	TGGGCGGTGGAGGAAGATAT	60.4	20	TGCAAGCGGTATCTTGAGCA	60.036	20	232
124	ATTTAGTGCCAGCAATCGCG	59.622	20	TCCCCTAAATTTCACTTATACTGCCA	60.069	26	257
125	TGGCACAACGATATCAACACA	58.228	21	TGGCTATATGCTCCGTTTGGT	59.511	21	241
126	GCGCGACAAAAGGAAAAGGA	59.69	20	TCAGTTGCCACATCTCAGGT	58.941	20	232
127	ACGTGTGACAAAACGACATCG	59.743	21	TTGTGGGTTTTGAACACCCA	58.061	20	125
128	TCACCCATTTTGAATAGCGAGA	57.785	22	TCCTGGTGAGTTCTTCTGCC	59.313	20	156
129	GCCTACGGCCAAGAAGAGAA	59.751	20	ACCCATTCCTACATTCCACAACA	59.925	23	246
130	GCCTACGGCCAAGAAGAGAA	59.751	20	ACCCATTCCTACATTCCACAACA	59.925	23	246
131	GCCTTCCACAACAAAAACAACG	59.653	22	TCCCATCACATTGAAACAGCC	58.83	21	154
132	AAGAGGCACCAACCTTTCCC	60.179	20	GGACGAAGGGAGTGACGAAG	60.109	20	137
133	AGGATGTAACAGCCGCAACA	59.964	20	CCCGACAAAATCTGAGCCCT	60.035	20	225
134	AGAGGGTTTTTGGTGTTTTCCT	58.28	22	GCCATGAGTACTTGTTTGGCC	59.798	21	124
135	CGCAAGTTGGCCTGAACTTC	60.04	20	AGATTGTACATCAACCAGTCCAGT	59.713	24	126
136	ATAAGTCCAAGCCTCCACGG	59.458	20	ATTGCCTCCACAGCTCAGAC	60.036	20	166
137	AGAAGGGGAATACAACAATCGAGA	59.53	24	TCCACAAAGCTAGGGGCAAA	59.519	20	132
138	CCGCCACCCTAATCGGAAAA	60.393	20	TGAGGGTCGTTTGGTCACTG	59.894	20	150
139	TCGGAAAAATCCCGTCACCA	59.603	20	TGAGGGTCGTTTGGTCACTG	59.894	20	138
140	CTGCCATTGCTGCTAACTGC	60.179	20	TCAAGAATGACGGGCTAAAGT	57.304	21	137
141	GTGTTGACACGTCGTTTCCG	60.044	20	GAGACCAATCAAGAGGGGCC	60.107	20	266
142	CCAAGCACGCCCTTTTGTTT	60.179	20	TGTCGGGAATCAGAGGGTTT	58.642	20	191
143	CGTGGAGGCTGGGTTGTTAT	60.035	20	CCCGTTTGGATGGGCTTATTG	59.591	21	262
144	TGATGTGTCTGGTTGCAGCA	60.179	20	CTGCTTCACCTGTGGTTTGC	59.969	20	181
145	CGACTCCGTCATCGTGGAAT	59.899	20	GGGAGTAGAATTGGAGGGCC	59.525	20	201
146	CGACTCCGTCATCGTGGAAT	59.899	20	GGGAGTAGAATTGGAGGGCC	59.525	20	201
147	ACCAAAATTCCCCCACATCCT	59.563	21	GCTCCGTCCCCTGTTTCTTT	60.251	20	150
148	AAACATGTGAGTTTCAAGACACTT	57.485	24	ACGAGCAACAACTCAAAGTACA	58.472	22	115
149	GCTTTAGTTTCCTGCAAAGGCT	59.703	22	CTGAAGCAGCAGCACAGACT	60.603	20	273
150	CCCGCTTCTTGTGATCCCTT	60.035	20	ACACACCCAAAAGGGAGCTT	59.738	20	149
151	ACTAGATATTGACATAGCCTAACTTCT	57.405	27	TGTGAACTCAAGACCCCCTG	59.235	20	164
152	GCAAAGAAAACACGAGATAAAGGG	58.846	24	GCACTCAAGGAAAAAGATTGACCA	59.962	24	271
153	CTCCGGTGTGACGCGATATT	60.249	20	TTTACCCACACTGCGCATCT	59.964	20	169
154	TTGTTCCGGAGCCTCACTTC	59.965	20	TAGCAAGCCGTGTAAACCGA	59.682	20	244
155	ACCCAAAAGTTGAAGATGCCC	59.029	21	TTGCTCTGTGCGATACTCCG	60.179	20	258
156	ACGGACCAAAAAGGAGTAAGT	57.149	21	AACTGCCCTGCAAACCTCAC	61.109	20	280
157	ACACCTGGGAGATATTGCACT	58.8	21	TCTTTCATTTCCTCCTCTTTATTCTTC	57.545	27	251
158	AGGTCATGTATAATGTGCCGGT	59.562	22	TCCCCGCACAATGCTGTATT	60.035	20	236
159	ACCAAACAACCTTTCCTCGGT	60.064	21	AAACATCTCATGGCCAGGCT	59.666	20	176
160	CTCTAACACAATACGGGGCCA	59.791	21	GCACCCGAAACAGGTCAGTA	59.966	20	248
161	TGGTTTAAAGCATGGTTATCTTGG	57.72	24	GGGTATCACTAGCCCCTTTCAG	59.895	22	260
162	ACAGCGTGTAGTTGGTAGCC	60.038	20	ACGACACCGGTCAGTTTTGT	60.108	20	154
163	CTGTGGTAAAGGGACATCAAACA	58.859	23	ACACATCCACACTTAATCCGA	57.027	21	156
164	GGGAAAGGAGAACACCCTCA	58.935	20	TGCAGGTAGGCATTTGATCGA	59.791	21	217
165	TCAGCTGATGATGATGAAGTGGT	59.801	23	TGGTGAACTAGTCCACCTCTTG	59.367	22	263
166	AGTTGGAGCACAGCCATGTT	60.179	20	CCAGGGTGAGATCCGATTCG	59.967	20	223
167	CTTGTGCTGGTGGGAGGTAG	60.036	20	TAACTACCCAACCCCCACCA	60.104	20	131
168	CCACTGTGAAGCCGAGGAAT	60.036	20	ACTCAAACCAAACCCACCCA	59.663	20	189
169	CCCGTATTTTGCACATTCGGA	59.259	21	CAAGTGGTCCTTGGCCCATA	59.669	20	248
170	CCATTTCCCCTGCTCCTACC	59.816	20	TGTCCTGCCAGCTCTACTCT	59.96	20	213
171	TCCTCCCATGATAAGCCCCA	60.029	20	TTGCCCATCAGAATTCCCGA	59.377	20	235
172	TCCTCCCATGATAAGCCCCA	60.029	20	TTGCCCATCAGAATTCCCGA	59.377	20	191
173	CGGCACAACCACAAACTTGT	59.828	20	GTGTCACAATTTGCAGCGGT	59.969	20	220
174	ACCAGTTCACTGCACCAACA	60.035	20	ATCTGCATGCTACGGGATCC	59.677	20	122
175	GCGCGACAAAAGGAAAAGGA	59.69	20	TCAGTTGCCACATCTCAGGT	58.941	20	232
176	AGTTGGGAAGAAACGTGGGT	59.451	20	TGACGTTTCCATGACTCCCA	58.947	20	244
177	AGCAACACACCACAACCTAA	57.571	20	AGTGCAGAGCCTTAGTCCCT	60.252	20	277
178	AGCCTTGAACACGGATCCTT	59.307	20	GCCTTTGCTCATGTCGTCTT	58.84	20	203
179	AAGCAAGCAGAAAGGCAAGC	59.967	20	GCAGAGTTAAGAGCAGGCCA	60.036	20	199
180	GCTTCATAGGAGACAGGGAGTG	59.898	22	TGTTGAAGAAATTGGCGGGA	58.012	20	249
181	ACAAGGCTGCCACCTAAACA	59.815	20	AGGGATCCAAGTGCACAACC	60.251	20	213
182	GGGAGTACGGATCAGCATGC	60.601	20	TGACAGGTTTGCAAAGACCT	57.565	20	141
183	GTTCCGGTATTTCAATCCACCA	58.651	22	CTTCATTTTTGGCCCGTCGA	59.122	20	197
184	GTGAGGCACGGGTTTCGATA	60.109	20	GGTGGCGTTTTGAATCGGTC	60.11	20	240
185	GGGCTATGGGGTCCTAGTGA	60.105	20	AGTCGCTGGATTCATGGGTG	60.108	20	219
186	TCTGTCGGATTTGAGTGTACTTGT	59.961	24	TCACTGTGTTCATTCGTAGCA	57.621	21	233
187	GAGCTGGGTTTACCGTGTGC	61.575	20	GATCTGGCCTCGTGAACCAT	59.821	20	260
188	CACCGCCGGTAGATCATCAA	59.896	20	ACACCCAACAATCATTCTCCA	57.476	21	112
189	ACTGAACAGAGACATGCCAACA	60.159	22	AGTTTTTCCAGATCGTAGCCT	57.017	21	246
190	GCATGAGTGGAAGCTGGGAT	60.107	20	ACGGCCTGGGCTAGATGATA	60.179	20	240
191	CACCACCCCAAAATTTGAGGG	59.653	21	GTTGGGGATGGAACTGGGAG	60.034	20	232
192	GGGGGTTTAAGCATATGTTCTCT	58.207	23	CAAGGCGACGACCTTTGTTG	60.041	20	277
193	AGAAAGCAAGGGACACTGCA	59.817	20	GGCATGCCCAACTTGTCAAG	60.038	20	214
194	TGTGATCCATAATGTTATCCGCA	58.033	23	TCAGTTTCGGGTCAATCGGA	59.029	20	279
195	AGACCAATGGAATTCTGTCTGCT	59.99	23	TGTCATGATTCGTGAACTAATGGAC	59.419	25	215
196	CGCTCCTCGCTATGCCAAAT	60.882	20	GGCCTAAACGATACGGTACCT	59.317	21	280
197	CCTCCAAACCAATTGAAGAGCC	59.768	22	GTCGCTCCGACGATGAGAAT	59.97	20	163
198	TGGGTTTATTTTGACAGACTCCA	57.945	23	TGAATTGAGCAAGTTGGGTTTGT	59.55	23	173
199	GGCCAATGTTTCAAAGGTGCT	59.929	21	TGGGAAGCCAAAAGTGCTTG	59.248	20	167
200	TGTCGAATCATGCTCCTGCT	59.461	20	AGCCTCAACACCGGTTTTGA	60.107	20	204
201	TCACGGGTTACCCTTGTCAT	58.646	20	AATTTGGCGTGGGGTAGGG	60	19	271
202	TGGTCTAGCCACCACCCTTA	59.882	20	AGCTGCATTGATTTTTGCCCT	59.373	21	179
203	TGAGAGAACTTGTCGATGCCA	59.382	21	CTTTTCGGCAAGAAGAGGGC	59.476	20	184
204	GGAAAACCCATTAATTTCATCATTTCA	57.553	27	GCACAAGCCACAGTCAAACC	60.249	20	201
205	TGCCCTGTTGAGTCTCTGTT	58.868	20	GCAGCAAAGCAGCGACTTTA	59.762	20	192
206	AGGGTGTTCAGGACCGAGTA	59.886	20	ACCATTCCTTGTGAGGCTACA	59.015	21	276
207	AAGTTCCGCCCTCCTTTTCC	60.251	20	TCTGCTTTTTGCTCTTTCTTCGT	59.372	23	181
208	GCCCTTTGCAGGATGATTTCA	59.173	21	GCTTGGGTGTGAGGGTAGAC	60.036	20	150
209	CGCAAGGCATAAGTTGGACC	59.548	20	AGACCCAGAGAACCGAGGTT	60.179	20	269
210	TTTGTCCCCTTTGGCACACA	60.325	20	TCGCTTCAAACACCAAAGGC	59.616	20	180
211	TGCACGCCAAGAGTATGCTG	61.021	20	TGGTGTCCTCTTCGTACTTCC	59.109	21	192
212	AGGTGGGGATGCTAAAGATTGA	59.148	22	CCTTCTTGAACCTGACCCCC	59.962	20	251
213	TTTTGGGCCCAATGATTGCC	59.672	20	ACACTCTACCCTCCCCAGAC	59.959	20	221
214	TGTACATGACCACACAGCCA	59.238	20	TCCAACATCGTGAAGCCTGT	59.604	20	259
215	ATACCGCTGGCTCATTGTGA	59.459	20	TGGCATTTAAATTGGGCGCA	59.39	20	116
216	GAGGGTAGAGCGTTCCCCTA	60.106	20	TCATCAGTGAAATCAGAGGAGCA	59.483	23	207
217	AGTAAGCACTACTCTGTAACAAAGA	57.714	25	GCAAAACAAGCAAAGTAATGTGGC	60.553	24	238
218	GTGGCACAAAACCTAGTGGC	59.686	20	CCCTTACCCCCGTTCACTTC	60.036	20	166
219	TCCAAAGCAATATCAGCAAGCA	58.909	22	GGGGTCTAGACTTGCAGCTG	60.108	20	126
220	TCCCCCTGGCTTTTGTCATC	59.96	20	ACCTTCAAACTGTAGGTTAATCGGT	60.222	25	211
221	GTGAAGCAACTTGAGTTCGCA	59.669	21	CCTGTCGTACTGCAAAAACCA	59.056	21	189
222	CGCGGCGAAATAAAAGGAGG	59.972	20	ACGACATAGAGACTTCAGGACG	59.321	22	201
223	TCTCTTGGCTTGGAGATGCC	59.746	20	CAATAAGCAGACCAGCGGGA	60.108	20	102
224	ACGCTGAGAGATGCTCCTTG	59.825	20	GGCTGAAATTCTTTGTCCCGT	59.113	21	148
225	GGCATACTAGCGTCATGTGC	59.138	20	AGACAAGTCACACACACCACA	59.722	21	137
226	GGCATACTAGCGTCATGTGC	59.138	20	AGACAAGTCACACACACCACA	59.722	21	137
227	GCACGTTAAGCTATCACAACCA	59.26	22	CCGTATTCTGGTGGCAAAGC	59.548	20	198
228	TGGGCATCCAATCCAATCCA	59.364	20	AGGCCTTGTATAAATGTTTTGGCA	59.47	24	210
229	CCTGTGTCTTACGGACCTGT	59.033	20	GGGATTTAAACGAGCGGCAC	59.902	20	140
230	GCAAAAGCCAGTGCACGAAA	60.527	20	TGCATCTGTTCTCGGCATGA	59.75	20	273
231	ACTATGTTCTTGGTTTGTTGGTGA	58.803	24	ATGAAACGCTGACCTGTCGT	59.966	20	156
232	TCATTGGCCAGAAAGAATGTGA	58.235	22	TTTACAGACGAGGACGCGAG	59.833	20	178
233	TGGGTTTCATTTGTTGTGCGA	59.249	21	TCTTACCCAAAAAGCCCCAA	57.223	20	277
234	TTGGCACATAACGAAAGTGGA	58.148	21	AGGGTCTAGCTGAGATCAGGA	59.144	21	250
235	TGACCACTGACCACTTGACA	58.8	20	AGCAGTGTTTCTTTACTGGGGT	59.825	22	152
236	ATGAGCAGAGCACCACAGTC	60.037	20	TCGCCTCTCTTAACCCTAGGT	59.713	21	123
237	CGGGAGAAGAGGAACCTGTG	59.752	20	CCCACTAAAATAACCCACCCCA	59.957	22	126
238	AAGGCATGGAGGGGACAAAG	59.96	20	TCGGCTAGCCTTCACTTTCA	59.026	20	272
239	ACTACCAGAAGGAGGTCCACT	59.566	21	TGAGGTCTTCCCATTCCACC	59.008	20	272
240	AAGCTCTCGCGCTGTTTTTG	60.041	20	CCACACAATGCAAGTCCACG	60.04	20	211
241	TCCAATAAAGGGAAAGCAATCGC	59.87	23	AGTAGGCCGAGATAGCTCTGT	59.856	21	274
242	TCGCAGGCCCTCTTTGAAAT	59.962	20	TGGCAACAGCTGACAGACTG	60.534	20	217
243	AACACACCCTTGGAGCTCAA	59.449	20	TTATGGCTGGTTCACCGACC	60.036	20	188
244	TGATCGAGAAACTTAATGTAACACGT	59.135	26	GGGTGTTTGGGATGGAGGAA	59.592	20	271
245	ACCCAGCATATTGACACATACT	57.222	22	GACGTCGAGACCCACTTCAC	60.387	20	206
246	TGTCCTACTAATTTGAACAGATACCA	57.859	26	AGCTCATCACCAAGGGAAGC	60.035	20	170
247	GACAAACAAAGACGAGTGCCT	59.059	21	TGCATCCCTACCGATCTTGC	59.893	20	129
248	CCGCCTAAGGTACAAGTGAGA	59.177	21	TGGACTTGTTGGCTGTAGCT	59.235	20	124
249	AACGGGCACTGAAGTCTTGA	59.532	20	AGGAGCAATCGACCATGCAA	60.035	20	253
250	ACCAGTTCCCAGCTCTGAAA	58.86	20	TGCTCATCCTTCTCTGAACGG	59.794	21	212
251	ACCCAACGTCACTCACTCAC	59.896	20	GAAGGAAACCGGCAGGAAGA	59.964	20	222
252	GCCATAAGCACGGGTATCGA	59.967	20	GCAAGCAGCTGAGATACATCAC	59.713	22	260
253	GCCTACGGCCAAGAAGAGAA	59.751	20	GGTGCGTCTGTACCTCGATT	59.827	20	245
254	GTGAAGCAACTTGAGTTCGCA	59.669	21	CCTGTCGTACTGCAAAAACCA	59.056	21	189
255	CAGTTTGATCGATCATTGCAGGT	59.624	23	TCAAGCCAGTTTAAGTTCTTTGCA	59.599	24	165
256	AGTTTAACTTATTCGCTCAATCGG	57.654	24	ACCTTGAGTTATCTTCACACAGA	57.192	23	101
257	TTTGGAAAGAGGGAGCCCAC	59.888	20	TGTACGGGTTGTTAAGTGCCT	59.583	21	278
258	AGGATGTAACAGCCGCAACA	59.964	20	CCCGACAAAATCTGAGCCCT	60.035	20	225
259	TGTAGCCTTCTTCTTAGCAACT	57.108	22	TTCCCCTTCCCTGTGCTTTG	60.179	20	144
260	AGCGCGTATCACGAGTTTGA	60.109	20	ATGGTAGGACTTGGCAGCAC	60.035	20	196
261	AGTAATGGAGATGGCAGGCG	59.893	20	TTAACACCCTTGTCGCTGGG	60.251	20	273
262	AGTAATGGAGATGGCAGGCG	59.893	20	TTAACACCCTTGTCGCTGGG	60.251	20	273
263	GGCATAGACGGATCACAAGGA	59.587	21	TAGCAGAGCAAACACCGGAG	60.037	20	133
264	ATTAGTCGAGGTGCACGCAA	60.038	20	TAGCAAGGGGAGATGCAACG	60.108	20	197
265	ACAAGAACTTAACAGCAACCCA	58.373	22	TGTTGAGTTCCTGTTTTCTGTGG	59.306	23	199
266	TCGAGCACATGTGAATCGGA	59.47	20	TGGTTTGATTGACAACTTGGGA	58.363	22	279
267	GCCATCTATAGCTGCAGCCT	59.676	20	TGAGGGATCCTTTAGGGGACT	59.343	21	215
268	CGAACTGAACTGGCTTCTTGC	60.07	21	AGATGAAGGACGAGGGTGAT	57.833	20	262
269	TCAATTTTACTAGAAAAGCACAGCCA	59.736	26	TGCTTTTCTTGGAGGTGGGA	59.15	20	252
270	AATCAGCCAATCGAGCCACT	59.746	20	GGCCCAAAACACTAGAAAGCA	59.039	21	268
271	TTTGCACTGGTCCGTCTGTT	60.107	20	GGCAGATTCTTGAAACGCCT	58.831	20	267
272	CTCCCACGTAGCCTCCAATC	59.895	20	TTGTTGGATTCGGTAGAAGCA	57.589	21	280
273	TGGGCGGGAAAAATAGAGTTCA	59.959	22	TCCCATCTCACCCCTTTCCT	59.879	20	252
274	TCACCACCCCAACCTCAAAA	59.368	20	TCTCGAAACTGCGTGAAGTGT	60.202	21	258
275	TGGGGTGCTTAAGTTTTTGTTTCA	59.777	24	TCCCACATTACCCCACCTCT	59.88	20	218
276	TGGTTCGTGTGGAGAATCCT	58.652	20	CAGAGCATGGCACCTGAAGA	60.036	20	179
277	AGAGGGGTAATTCAGGCCTT	58.013	20	AGAAGTATCCTAAGTTCATTTTTAGCA	57.04	27	227
278	GAGCTTCTTCCGGTGTTTTGT	59.053	21	TCCGAGTAGTTCTTAACTGTCAAGA	59.233	25	253
279	AGGCCCATTTTTACCCAGGT	59.21	20	TCGAGCTAATAGTGTCCTCCTCA	60.118	23	272
280	TCAATCATGGCAAAGATACAAGCT	59.048	24	TGGGCTTTTTGCTGTGAGGA	60.106	20	234
281	TGAAAAAGAAATCTCCAGTTTCAATCT	58.083	27	GCGGTTTTGTTCGAGCTAGC	60.179	20	264
282	AACGAAAACGAGGTGGAGGG	60.25	20	GGTGAACCACTTCTGCTCGA	59.966	20	154
283	TTCCGTACCTGTGTTGGTGG	59.893	20	ACTTTAGAACTTCCAAACAAGCCT	58.799	24	186
284	ACCTGGAATTCCCAAAATGTTAGC	59.777	24	TCCCTTATCCCTCGTACCGA	59.154	20	157
285	GGAGACGTTGACTGCCACAT	60.321	20	GTTCAGTCGCCAACGCTTTT	59.971	20	223
286	TCCAAGATAGTTGTTGTTTGCATGT	59.698	25	TCGTTGACTATGCAGCCTTGT	59.998	21	248
287	CCCCTTCTACCCTTCTCCGA	60.032	20	GCTGAAGTTGCTTCCATGGC	60.109	20	196
288	TGAGCTTGAGGCAAAGGGAA	59.522	20	CGGTCTTTTTACCTTTGCCTCC	59.772	22	148
289	AGTCGGGGTACGCTCTAACT	60.035	20	TCCTGCCAGTGCTTGTACTG	59.965	20	195
290	GGCCCATGCGAGTTCAAATC	59.899	20	TGCTCCTCCGTGAAAGTCAC	59.966	20	226
291	CAAGCCTGCACAAGTGGAAA	59.254	20	TGAACTCTGTGACTTAGCTGCT	59.37	22	209
292	TGTGGTGTTAAACTTGCCACG	59.598	21	ATAGCTTGTTTGGCCGAGCT	60.035	20	186
293	TGGCATTTTTGACCCTTTTCCC	59.894	22	ACGTGGACAAATTCTTCTCCCT	59.628	22	253
294	CTCTCTCTCAAAACATCTCCCCA	59.483	23	GGCTAAGGCTCAACCCCAAA	60.252	20	170
295	ACCCAGCATATTGACACATACT	57.222	22	GACGTCGAGACCCACTTCAC	60.387	20	206
296	ACACCTGGGAGATATTGCACT	58.8	21	TCTTTCATTTCCTCCTCTTTATTCTTC	57.545	27	251
297	AGCTTCTTAAATGGCGGGCA	60.323	20	ACGAATTAGGGTTGGGGCTG	60.034	20	265
298	TGTCCCATTTTTCGCCTTGC	59.683	20	GTGGTCCCGTCACTACACTC	59.757	20	220
299	TGTGTAGCACAGCACAATTGC	60.001	21	TCACTGTTGTTAACGGCTATGA	57.74	22	133
300	ACTGGGCTCAAGCTGTTTTG	58.965	20	ACGGAAAAGAAGTTAAGCCCA	57.782	21	271
301	GTCAAGATGAACTGCCTGTTGT	59.119	22	AAGCTTCACTGCCTGTCTCC	59.964	20	259
302	GTCGCCAAACATGGACACAC	60.04	20	CGAGACCAAGCAACGTAGGT	60.039	20	241
303	TCTCTCCCTAACTGCCGATGA	60.064	21	CTTTTCGGCAAGAAGAGGGC	59.476	20	272
304	ACGGAGCGAAAACAATGAACA	59.056	21	GAGGGAGGAGGAGAAGACCA	59.663	20	247
305	TCAGCAGCATTTTTCATCTGGT	58.841	22	TTTGCATCCGCCACTGTTTG	59.968	20	240
306	AGAGGGACAGAGACAGACGG	60.323	20	TTGTGTGCAGCCGGATCTAG	60.108	20	263
307	AGCCACCTTTGAGAACCTGT	59.153	20	GTGTGAGAGTTGCTCCTCCT	59.027	20	207
308	GGACAATCCATGCAACCAGC	59.826	20	CGTTTTGCTTCGTCGCTTCA	60.043	20	267
309	TGGCCAAATGCTGATTTCCA	58.358	20	TCAGTTCTAGAACAAACTGGGCA	59.864	23	147
310	TCGCCCAAACTAGTGGAACC	59.964	20	GGAGCTTCGTCTCGTTTCCA	60.039	20	189
311	CCGCATGTCAAAGAAGGGGT	60.609	20	TGAACCATTGGCAATAGGACA	57.552	21	277
312	TCCCACATGGCTCATCTTCA	58.712	20	TGAAAGTCAGGGTCTTACGCT	59.032	21	227
313	TGACCCGAAAACCACCAACA	60.034	20	GAGCCATGATCCATGCCCTT	60.179	20	245
314	GATCCAAGTAGAGAGGCGCC	59.967	20	GGAGGGGCACTTCTTTCCAA	59.888	20	189
315	GTGTCCTTGGCCATAGGTCC	60.107	20	CAGCAGTGAAGTCCAGGAGG	60.037	20	277
316	ACAGCAACTTCATAGACAGAAAGA	58.142	24	ACCAGCCTTCAGAGCGTTTT	60.179	20	264
317	GTTTGCGAGAGAGACAGCCT	60.038	20	GCCCTTGAGCTTTCATTTCCT	58.826	21	215
318	TCTCGAAAGACCCTAAACCTACA	58.59	23	GGGAGGTTCTGATTTTGGCC	58.814	20	191
319	TGTGGAAGCTGTTAGTAGCCC	59.722	21	TCCTCTTCTCTGCCAACTGC	59.677	20	185
320	TGACACCCCCTCTCTAGAGT	58.616	20	CCTGCTCCACGTTAGGATGG	60.179	20	235
321	TGGGTTTTTGTTGGGTGAATTT	57.424	22	AGACCTAAATTCCCTGCAAGTT	57.611	22	148
322	CCCCGAACCCTCACAAAAGA	59.89	20	ATCCCAAACTCAGCAGCACA	59.889	20	189
323	GCCAAGCGTTTATGGCCAAA	60.038	20	CGCTTGTTTGGTTGTGGTCT	59.262	20	202
324	GCTGATGTCTGGGTAGTCCA	58.805	20	ACAGAAAATGAGGCAGTTCACA	58.445	22	261
325	TGTCTTTTGTCAGCAAAGGC	57.131	20	TGCAACTTGTGATGCATGGT	58.67	20	197
326	CAAGCTAACCCAGGCACCA	59.925	19	GGAGGGTTGCTGTGGAGAAT	59.67	20	132
327	GAAGGGTGGGAGGGCTGATC	61.989	20	TCTCTCTTATTCTTCTGCGTCCC	59.618	23	100
328	GGCATGCCTCTAGGAAGCAA	60.107	20	GCCCTCTCTATTCCCATGCC	59.963	20	248
329	CACCGCCGGTAGATCATCAA	59.896	20	ACACCCAACAATCATTCTCCA	57.476	21	112
330	ATGGGCCATTTTCCCTCAGG	60.032	20	CTCTTCCTGGAGGGTGCTTG	60.036	20	231
331	CGCGCACATCACAATCGAAT	59.973	20	CATCAGAGATGAGCCCCCAC	59.892	20	267
332	AATACGTGATGTCTGGCGCT	59.824	20	TCAACATGAAGTTCACTGAAAAACA	58.081	25	217
333	GGCTGAGAGTCTAGGGCCTT	60.689	20	CTCCGTGTCACCCTCACTTC	60.038	20	223
334	GATTGTACTGATTGCGCGCC	60.316	20	GTTCTGCATCGGTGGCTTTG	60.11	20	130
335	TCGTCAACCAAGCCATCGAT	59.751	20	TTTTTCGCCACCAATGAGCC	59.683	20	147
336	AGCACAAGAAGGAGTTCAAGCT	60.159	22	ATTGGGAGTACGTTGCTGCT	59.675	20	279
337	TTTGACTCCTGTCCGAAACA	57.008	20	CGGCCTCCTCTCCTCTAGTT	60.106	20	212
338	AGCCTTCCGCAATCTGTGAA	59.963	20	GCCTAGAATTGCCACCACCT	60.034	20	253
339	TGTAGTCAGAGAAGGCTGCC	59.102	20	TGGCTGCCATTCATGCATTG	59.823	20	254
340	TACCATGACGCAGAGAGCAC	59.827	20	GCTGTAGGAAGGATGAGGGC	59.892	20	140
341	ATTTCCCATCTGTCCACCCC	59.369	20	AAGAAGTGTCTGGGTGTCGC	60.25	20	194
342	CCGCATGTCAAAGAAGGGGT	60.609	20	TGAACCATTGGCAATAGGACA	57.552	21	277
343	TCATGTGGGGCTGAAGAACC	59.962	20	GCTTTAGTCAACAACAAAGCACC	59.203	23	257
344	TCAGTACCACTAGAAGCTCCA	57.549	21	GGCAGTTGAGTAAACGGAAGC	59.803	21	203
345	AGACCAGCACGTGATCGAAG	60.109	20	GTACAACCACGCGCTGAATC	59.905	20	231
346	TCGTGGACGTCTTTCTTGGG	59.967	20	TACTGCACGATCCTTCTGCG	60.179	20	260
347	AAGAGGCACCAACCTTTCCC	60.179	20	GGACGAAGGGAGTGACGAAG	60.109	20	137
348	TCAAGTCCCGAAATAAGGCACA	59.961	22	TGCGAGACTTTCATACGCCA	59.755	20	280
349	CATGTGTGTCTGTGTGTGGC	59.691	20	CGTTGATGCGTCGCAAATCT	59.905	20	205
350	GCCTTGAACATGAACGGTCC	59.478	20	TGGCTACCATTGGGATGTGG	59.742	20	238
351	CAGATCGGAGAATGGCACCA	59.821	20	ACGAAGTAATCTATGGATTGCGT	58.055	23	145
352	TTCATAGAAAGGCAACCCCC	57.475	20	TTTTGAGGTTGTGGGGTGGG	60.398	20	257
353	TGCTTACCGAACTTCTTACATTTCA	59.007	25	ACCCTGTATGGATCCTCCCA	59.352	20	217
354	TGGTGCAGTCATAACCTTCCT	59.015	21	AGTTTGGTTTACTGGCGGTT	57.938	20	231
355	TGTTCCCCAACCAATCGACC	60.251	20	TGCTTCGCCAATTTCCTTCT	58.09	20	161
356	GCCCCATCTATTCACTCAAAAGC	59.933	23	GACTTGAACCGTCACCGAGT	59.968	20	248
357	TGTCGCTTGAAAATTCAAAGTCT	57.501	23	AGGGTTTACGTTGAGAGCGT	59.322	20	242
358	TACAGTGCCCAACATCACCC	59.962	20	TTTCACTTGGCTAGCTGCGA	59.965	20	240
359	TGGAAGAGATTGAGGCTGCA	59.013	20	TGCAGCTGCCTTGTTATGTG	59.117	20	216
360	TCCGGAAAAGTTATATCAGGTATGTCA	59.93	27	TTGACGGGAACTTAGACCGC	60.038	20	140
361	TGAACTGTGGGGTGTGTTACT	59.159	21	GGGGACATCGAGTGTTCATGA	59.793	21	112
362	TGGTGTGTGGTTCGGGTATG	59.964	20	GCCCTCAGCTTTCAGCCTAT	59.818	20	192
363	GAACTGAGTTATTTAGATTTGGATCCA	57.604	27	CTGATGTGACAAAGAGCGCG	59.906	20	280
364	TGTGAGAAGCTATGGACAGTCA	58.835	22	GCTCCGCCTCTGATTGCTAT	59.965	20	259
365	GGGGTCTCATCAAGCCCAAA	59.96	20	ACCAACTGAAATCGATTCGCG	59.606	21	226
366	AGGAAGCACATTTTGTCCACT	58.051	21	ACATTTGAAGTTGGTTGACTCGT	59.055	23	254
367	GAGCCCACCTGAGTCCTTTC	60.036	20	TGCACGGGTTGTAGTCCAAA	59.819	20	225
368	TCCCTTCAAACCCTTTGCCT	59.439	20	TCGGTTTCACGTGGTGTTGA	60.108	20	168
369	TTCTGGCACACAACCCTAGG	59.6	20	GGATGACAGTCGCTGCTGAT	60.179	20	269
370	ACTGGTAACTCGAATGGCCC	59.748	20	TGCATATCTCCATTGCGGCA	60.179	20	261
371	GGACGTGGGGCTGCTTTAAT	60.68	20	GCGTTCTGGATTGCAGAAGC	60.179	20	219
372	ACACTAGGTGCATGCTAGAAA	57.019	21	TAGTCTCACGCCAGCAGAAC	59.756	20	170
373	TTCCATCTTTCCCTGTGGCC	59.96	20	GGTTAGTGGCCAAACAAGCTG	60	21	268
374	ACGGGAAGGATTTTGACTGCA	60.203	21	GACCCAGTCAGTGGTCATGG	60.036	20	260
375	ACATCAAGAAGTCCCATGGGT	59.004	21	TGTGTTTCATTTCTGGATTGGGT	58.778	23	220
376	AGCTCATGGTTCTAATGCAATGC	59.932	23	TTCCGCTTAGTTGCACCTGT	59.892	20	215
377	GTCCAGCCAACTCCCTTAGT	59.015	20	AGAATGCACTAAAGGCTGTTCA	58.245	22	262
378	AGCTGGTGTACATTTGCTCA	57.433	20	AAGCCATCCCTAACAGTGGC	60.034	20	213
379	TTCCATCTTCTCCGACGGAA	58.447	20	GGAGTCGGCAGATTCGGAAA	60.108	20	276
380	ACAACCCCCTCCTTTACCCA	60.404	20	TGCAGAAAGTCCCACTTGAAGA	59.827	22	143
381	TCCTGATTCCATTGGCTTTGC	59.173	21	GTGGAGCAGCAACCTTTTCA	58.968	20	257
382	ACAAGCAACACATTCAAAGCA	57.476	21	TGCTTGTAAAACATGATTTGGGT	57.456	23	216
383	AGGGTGACTGGGTTTTTGGG	60.106	20	CCTCCGTCGTACGTCATGAC	60.248	20	255
384	GTCAGTCCCGACACCACAAT	59.965	20	TGGAATTTGCTGTGGTGGGA	59.813	20	223
385	AGCTGCTCAAACTCCCCTTT	59.52	20	AAGCCAACCACCGGAGTTAG	59.964	20	255
386	TGAGATGGCGAAAGAAAAAGCA	59.116	22	TCAATGTTGCATCTCAGCGT	58.188	20	262
387	AGTGTATATCGCGGCCATCG	60.109	20	CCAGGGGAGGTCCTAGTGTT	60.253	20	276
388	GCCCCCACGGTTTAGCTTAT	60.107	20	ACGGTCATATGCCCAGTTGG	60.107	20	251
389	GGTTCCCGGGTGATTTCCAT	60.034	20	TGCTTGTTGCCCATAGCTGA	59.962	20	138
390	CCCAACAATCACTTGTACTGCA	59.116	22	TCATGTGTAGTTGAAAGTTGTGTT	57.248	24	163
391	CACTATAAATCCTCCTAAAATGGGGA	58.244	26	TCCCCAAATCCACTTGTGCA	59.813	20	231
392	TGCGTTGAAATTCGATGTGGG	59.801	21	GGTTTGCTGAGTTTAGGCGC	60.11	20	111
393	CGAAACGTGGTGGAATGTGT	59.058	20	CGTTTGCAATAAAGCCCACGA	60.069	21	280
394	GTAATATGCCCGCCTCTCCC	60.036	20	TTCGAGGCCTCCAAAAGACG	60.32	20	114
395	GCTGTTTCGACTTCTATGCTCG	59.72	22	AATGAACATGGGCATTGGGC	59.457	20	231
396	AATTGGGTAAAAGGGACGCT	57.402	20	GCAAGGCATTTGGAAGACTGG	60.067	21	266
397	TGTTCACCTACCATGTGTCCG	59.998	21	AGAATTGGAGGCCATAGTGGA	58.508	21	186
398	AGCTAGATGACGTCAGTAGCA	58.355	21	TCAATGTGTGGATTGGAAAGGA	57.889	22	280
399	TCTCAAGGCGAACTTTTCTGTC	58.869	22	TCTGCTTTGTCGGTGCATGA	60.25	20	256
400	TCGAAATCCGAACTGTATCAGA	57.024	22	TGTGACACTTTTTGGATTTGGAGA	59.047	24	279
401	GGCGTGAGTTAGCACTACCA	59.754	20	CACGTACGTGTAACAAGACAACT	59.207	23	261
402	GTTCAAACAGCGACTCAGCG	60.111	20	CCTGCCAAGTCCACTTAGGG	60.035	20	166
403	CGGTTCTTTGTCCTTAAACGGA	58.867	22	TTTGTTCTCGACGGTCCTGG	59.967	20	160
404	TCGAAGTGTACCTACAAAACAGACT	59.932	25	CACTGAGAACCATTCAGCTTGC	60.095	22	182
405	CTTTCCTGTGGGATGGGCTT	59.96	20	TGTTCTGAAAGACCCTCGGA	58.288	20	221
406	GCAGTCCCCTCCCAACTAAC	60.035	20	AGCATCCTTGATTAGTGTCTGTGT	60.02	24	100
407	TCACCTTCTTATTTGCCCAAACA	58.781	23	AGCTGAAGGAGAGCAATGACC	60.066	21	218
408	AGCCGGTGTAGCAGTTTTCA	59.892	20	ATGATGCTCACCGTGTGGAT	59.457	20	261
409	ACAGAGCACTATGCAACTGC	58.553	20	TCTTGTTTGATGATGCAAAGTGCT	59.962	24	269
410	GGACCAGGTGCATGCTGAA	60.304	19	GGGGTCAAAATAGCCGGGAA	60.034	20	194
411	GGCAGAGGCAGAGAATGAGT	59.459	20	TGAGAGCTCTTGTTGCCAGG	59.964	20	214
412	AACTGAGGTCGCCATCAAGG	60.036	20	TGAGGATTGGGTCGCCTAGA	60.033	20	260
413	ACCCTTGGGTGTAACATTGCT	59.853	21	GGGACATGGACTTGTATGCT	57.282	20	280
414	AGCTCGCTCTTCCTTTGCTT	59.964	20	TGAACATGTGTCCCCTCCAC	59.6	20	251
415	TGGCATCCAGTCCATTCACC	60.034	20	CTCTCTTTCACACAAAACCCGT	59.057	22	237
416	TGGTGTGTAAGAGAACAACGCT	60.159	22	TGAGGTTTCTTCATTCCGCCA	59.927	21	247
417	TCAACACACCACAGACTGCT	59.459	20	GCGAAAACTGTGATCATGCTGT	60.096	22	254
418	GGCACCAAGGTCCTCTTTGA	59.89	20	CTGTCACCTTTCCTACAGGGT	59.021	21	113
419	AGGATGTAACAGCCGCAACA	59.964	20	CCCGACAAAATCTGAGCCCT	60.035	20	225
420	AGGCAACAACAATAACCCCCT	59.851	21	GAAGTGAGCTCCCCAATCCA	59.379	20	222
421	ATCGACAATAGAACACGCGT	57.727	20	CCAGTTCATTGTACTTGAAGAAGGT	59.235	25	150
422	TTCTGCCAAAACAGAGTTCTGG	59.048	22	TTCTCCTTCCGCCTTTCCTT	58.935	20	259
423	CCGTTTCCCATTGCATGCAA	60.038	20	GCCACTTCGATCACCTGGAA	60.036	20	197
424	CGCGGCGAAATAAAAGGAGG	59.972	20	ACGACATAGAGACTTCAGGACG	59.321	22	201
425	TGAGGGGTCGAGTGATGTGA	60.252	20	ATCGTTAGTTTGGCCAAGGT	57.421	20	196
426	AGGTCATTCAGGTTCCACAAT	57.185	21	TGCTGGTCTCAACACATGACA	59.859	21	275
427	AATGTGAGAAATAGCGATTAAGTGT	57.15	25	TGCTACCTACATTGAAACAAGCT	58.348	23	182
428	AGGCCTCTTTGTAACAGAGCT	59.019	21	TGGGGAGTCAAACAGGTCTTC	59.58	21	201
429	TCTTGACGATTGGTTGTGACA	57.813	21	ACCCCATCAATATCCTAGCAAGT	59.017	23	193
430	CAGCACTTCCTTAATGTTGGTGT	59.43	23	ACGCACAAGTTCGTATCCCC	60.391	20	176
431	TTTCTCTGTCCCACGGATGC	60.036	20	GTGGCATGTCAGTTAGCACT	58.186	20	280
432	TGACATGCACCAGCCAATGA	60.251	20	ACATCAGGACATCAATTGATCTCA	58.002	24	252
433	GGTGGTATTGCTAATGACATTGGG	59.962	24	AAATAGACAGGTCATTCTATGAGGT	57.317	25	271
434	AGGTGACTGTTGACGCACAT	59.893	20	GAACCCCTCAACCCCATCAC	60.323	20	102
435	ACCCTGCTCTCCAAGGTTTG	59.889	20	GAGCGTCACTTGCAAGCAAA	59.971	20	245
436	GTCGTCCCCCACCTACTAGT	60.034	20	AAATCTCAATGCGGGGTTGG	58.815	20	188
437	AGGCGGTCGGGGATTAGTAT	60.179	20	TCTTCTGGCCTCTTCTCTCA	57.388	20	224
438	GGCCTGGAGTAGTGACCTCT	60.325	20	ATCCGCCTCTGCAACACATT	60.323	20	207
439	ACGCTAATACGAGGCACCAC	60.179	20	AGCCCTGAGTTAGTGTTGCC	59.963	20	146
440	TGGTTTCCCCTTACTTCACCAG	59.892	22	CTCACTGTCATGCCGATGGA	59.824	20	280
441	CCACCTAGCCAAGCCAGAAA	59.962	20	GTAGGTCATTTGTGGCACGC	59.832	20	262
442	AGCGGACATAAACCAGCCAA	59.962	20	AAAGCATGTGAGGTCGTTCC	58.476	20	231
443	GAAGCAGGACAGGACTCGAG	59.828	20	TTGCCTCAGCTCAGTTTGCT	60.179	20	279
444	ACAGCCCTTTAATTTCCCTCTT	57.596	22	CAACTTTGGTTCCATGGTGACA	59.307	22	173
445	CAGCACTTCCTTAATGTTGGTGT	59.43	23	ACGCACAAGTTCGTATCCCC	60.391	20	176
446	TTCAAACAATGTGCCGCTGG	59.968	20	CACCTCGACTATTCCACGGG	59.898	20	280
447	GTCCCCTCCACTCAACACAG	59.965	20	GTGCCCCATTTGCAGTTCTG	60.038	20	198
448	TGCCGCTCTTTCCAATCTCT	59.385	20	TCTCCGCATACATCTCTGCC	59.324	20	187
449	TTTTGTGGGGCACTTGGGAA	60.326	20	AGAATGGCTATGATGTGGATCAC	58.35	23	275
450	AGACTCACATACTCTTACTCCCA	57.806	23	GCCTCTAGGTCTTTCATTTGAGG	58.805	23	164
451	AGGGACCCCACAACAAAAGG	60.106	20	GTGGAGCATGGGTGATCACA	60.035	20	178
452	TCCAATCACCACATCTCTTCACT	59.416	23	CTGCTTTGTTGTGGGACATGG	60	21	189
453	TCAAACCCTCACCAACAAGG	57.934	20	GCCAAACGCCTACTAATAAAAAGC	59.203	24	237
454	ACCAAGGTAGGCTGTTCTGC	59.963	20	CGAGCCAATTTTCGCACCAA	60.04	20	257
455	TTGAGCTATAAATGTTTGATGATGGA	57.249	26	AGCTGAAACAAGAATTACCCATATCA	58.881	26	237
456	GGCAAACAGTGTGCAGTAACA	59.596	21	TGAAAGGTCTTGGGACTCGC	59.965	20	224
457	CGGTTTGCTCCTCCGTGATA	59.825	20	GTTAAAACACGCTGGAAGGCA	59.665	21	168
458	AATGCCCACTTCCGGTTTCA	60.179	20	AGTGATTCGCGGAGATGCTT	59.823	20	238
459	AACATACTGCCAAGTGCCGA	59.964	20	TCGCAGATTCCTCTTTCTCTGA	58.908	22	198
460	AGCTTCTTAAATGGCGGGCA	60.323	20	ACGAATTAGGGTTGGGGCTG	60.034	20	265
461	AAGCACTGATTTTGCAAACCA	57.46	21	GAGCTGTTGGAACTTTGCACT	59.322	21	274
462	AACGATACCAGGGCAAGGTG	60.035	20	CAGCTTTTGGTGTTCTGGGC	59.967	20	176
463	TGCAGATTTCTTCAGTGCCCT	59.926	21	CCGGACATGTTCACCTGTCA	59.965	20	264
464	AGGCCTCTTTGTAACAGAGCT	59.019	21	TGGGGAGTCAAACAGGTCTTC	59.58	21	201
465	AGGCATTGGATGACAAGGGG	60.033	20	CCAGCAGCTAAAGAGGCACA	60.322	20	148
466	TGACACTGTCAGTTCGGGTT	59.172	20	ACGTTCTCAGATTGGGTTGGT	59.58	21	254
467	TCCTCTTGTTTGCACACAACA	58.559	21	TCCAACCGACAGAGTTTGGT	59.165	20	179
468	ACCAAACTCTGTCGGTTGGA	59.165	20	CCAATGGTTGTGCAAGTACCG	60.069	21	119
469	CTCACCATTTCCACCACCGA	59.964	20	GCAATGTTATCGGGGCCTCT	60.179	20	172
470	TCAATCACAGGCCATACCGG	59.82	20	CCAGCTAACAAACGACCCCT	59.964	20	230
471	TCACACTATTCAACTCCCCCA	58.373	21	AAGGCGATGACACCAACCAA	60.179	20	239
472	CAGCCAGAGTGCCGTCATTA	60.108	20	AGGGGGAAATGCACAAGACA	59.518	20	243
473	AGCAATGCAAGAAGTGTGATGT	59.111	22	AGCAACAAGAGCAATGCCTT	58.665	20	179
474	TGGCGTAATGGTTAGCACGT	60.037	20	AAGCCGTGTGACAGCTCTAC	60.038	20	180
475	CGTGCTTAGGGTTTGGAAGG	58.835	20	ATTGGCAGCCTAAGTACGGG	59.82	20	131
476	GCAAACTTGGAGGGCGAAAA	59.612	20	GGCGATGACTTGACCTGACA	60.037	20	228
477	GCTATCGGGGGAGGCTAAAC	59.965	20	TTAGTCTTGATGCGCCTGCT	59.75	20	222
478	GACCAGGAGGCTTCTTGAGT	59.02	20	TGAAATCAAAACAAAAGCTAGGGT	57.521	24	165
479	GTGGCTTGCTAGGGTCACTT	59.963	20	CGTGGTCGTCTCAACCTCAA	59.968	20	235
480	TCCAGAACATGTTGGATGCCT	59.645	21	GAGCGACTGTGGTGGTTACA	59.967	20	247
481	CCGTCCGATCTCTCTGTGTG	59.9	20	GGAGCTTCCGCCATACTCAA	59.822	20	224
482	GGAAAAGACACGTGCTTGACA	59.331	21	ACCCTCAAGATGGTTAGTAGCT	58.274	22	227
483	GGAGCGTGTGAGCAGATTCT	60.108	20	TCGAGAGCCAAATTGGGGAA	59.304	20	264
484	CACACAAGTGTTGCCCAAGA	58.898	20	ACGTAGTGCATTTTTGGGAGT	58.141	21	244
485	AGCCGGTGTAGCAGTTTTCA	59.892	20	ATGATGCTCACCGTGTGGAT	59.457	20	261
486	AGGCCACAATCAACACACTCA	60.134	21	CATCACTGGACAGGTGTGGT	59.602	20	246
487	GCGAGTTCTTGCTGGAGACA	60.32	20	ACAGTGATCAACGGCTCAGA	59.031	20	277
488	GCCTCCTTGTAACTATGGCCT	59.509	21	TCGAAAGCAACTTGACTTGTCAC	59.937	23	183
489	AGGATGTAACAGCCGCAACA	59.964	20	CCCGACAAAATCTGAGCCCT	60.035	20	225
490	ACCTTCCTAATGATGAAATAGGGT	57.151	24	GCAGCTGCTGTCAAAGAAGG	59.76	20	214
491	TCCACGGGAAGTACCAAATGG	59.996	21	TCACTGCACCCACAAAAGGT	60.034	20	271
492	TGGAACATTGCAACATTCAACA	57.603	22	ACTTGTTGCAAGCTGGTGAT	58.304	20	241
493	TGGAACATTGCAACATTCAACA	57.603	22	ACTTGTTGCAAGCTGGTGAT	58.304	20	241
494	ACACATTTTCCTGCAAAGCTTCA	59.867	23	CCACCACCACCACCCTTTTA	59.814	20	276
495	ACAGGATGGACTCTAGCGGT	60.033	20	AGCGTGTTCTTCCCTGTGTT	59.82	20	230
496	AGAGAAATGCTAAGGTAAGGGTCA	59.217	24	TCTCAATTACTCCCCCTTCCT	57.491	21	203
497	GGTGCCAACTGCCAAGTCTA	60.251	20	CTATCACGCGTTGAAGGGGT	60.108	20	219
498	ACTGGGGTAGCGGTCTTAGA	59.666	20	TGTGGAATTCCTGCCGAACA	59.89	20	200
499	TCCTGTTACCGAAAGAGCATCA	59.435	22	GGCACAAAACCCACCAGAGA	60.467	20	117
500	TTGTCTCTCGTCCTGGTACT	57.419	20	CCACGCCTTGTTTCATAGCG	59.903	20	107
501	AATCCAGTGCCATCGGAAGC	60.749	20	CGACGACGTTGGAAAGTGGA	60.596	20	237
502	ACCCAATTGAATAAAGTCTCCCT	57.464	23	TGTCACCATGGGTAGAAGTAAGT	58.835	23	264
503	AGAGCATCAATCTTTCTTTCCATATT	57.236	26	AGGACAAGCATGGGGAAAAA	57.603	20	126
504	TTTTTCCCCATGCTTGTCCT	57.603	20	TGGCAAAAGTAGTTCCACTATGC	59.244	23	240
505	CAGAGTTACGGTGCCGGAAG	60.736	20	TAGTAAATGGCGCTCTTCCC	57.385	20	240
506	TCGCAACGCTTTACAGTTTGT	59.333	21	CGAGAAAGTTACTGTGAACCCA	58.276	22	260
507	AGAAAAAGCCAAAAATCCACCTGA	59.591	24	ACACAAACCCAAAATACAGAGGA	58.201	23	184
508	CCATCAATCCATCATCCGCC	58.829	20	TTGGGCGAAATGGAAACCCT	60.179	20	277
509	TCTGTTCGCCACTGAGCAAA	60.179	20	CATGACATTAGTGGCGTGCG	59.973	20	268
510	AGTACATGGCCGTGTGTATGT	59.447	21	TTCCATAACCACACGGCCAA	59.889	20	168
511	TGACATCATAGATATCAACCACCGA	59.462	25	TGGCAAAGGTCACACGGTTA	59.819	20	278
512	AGTGGGGCTTTGATTCTCCG	60.035	20	CCATTGGGGGAGATTGGGAG	59.813	20	181
513	TCCATTCATCCGCCACACTC	60.108	20	CATGGCCGTTTGGATGCTTC	60.179	20	127
514	CCTTGAGGAGGTGTGCTGTT	59.891	20	ACAGTTGGAAGCCATTACTGGT	59.892	22	143
515	AGGTACACGGTCGAGGATCA	60.035	20	TCAGAAACTCCACCCCTCCC	60.841	20	255
516	AGTGACATCAAAAATTCGTCGCT	59.502	23	ACTTCTTGTTACAGCTTGCAGC	59.708	22	228
517	TGGGTGTTGGCGTTCCTTTA	59.817	20	AGTTGTTCCAGCTGAATTTTCCT	58.782	23	202
518	TCGTGCGGTCGTGAAATTTC	59.491	20	ACAAGCTTTATTCCCTTGATGCA	58.911	23	170
519	CCAACACACAGCACCAAAGA	58.898	20	GGTTAGTGGCTCACCCGAAT	59.748	20	241
520	TGGAACAACCCATTGCATGA	57.993	20	CTGCTGCATCAGTCAAGGCT	60.677	20	278
521	AGGAGTGAAATTGGCCAGCA	59.887	20	GGACTGGAAGGGGAGGTTTG	59.962	20	198
522	ACCCACATCCTTGTCACACC	59.89	20	GCAACCCATAAGCAAAGGGC	60.108	20	255
523	GCGGCTAGTCCTTCCAACTC	60.46	20	AAGCATCCTCGGCTCAAACA	59.963	20	263
524	AGTGACTTACAAACAAAATAGGGGT	58.63	25	CCCTTCTCCCATATGCGTCC	59.965	20	261
525	ACTTCAGCCGAATGTAGAGAGT	58.907	22	TGGAATCTGCTGCAATGTTGG	59.453	21	264
526	ACGACAAACTTGGGTCTGAAGT	60.093	22	AGGCATAAACAGCGGCTGAT	60.107	20	276
527	CAAATTGTCAACCCTCGGCG	60.11	20	ATTAGCGGAGTGTTGGGTGG	60.035	20	245
528	TGAACCATACACAAAAATGAAAGAGA	57.768	26	AAGAGCACAGTGTCAAACCA	57.582	20	267
529	CTGGCATGCTTCTTGAGGGA	60.035	20	TGTGTGTATGTTTGAGGCGGT	60.203	21	128
530	GACCCAGAAAGCAATCAGGGA	59.995	21	TCGAATTGTGGCCGGGTTAT	59.746	20	244
531	ACAACACGTCTGACAGCCTT	59.822	20	GCTAGCAGAAGATCACCCCC	59.892	20	270
532	TCTTGTTCTTCTCTCTCTCACACT	58.863	24	TACCAAGCTCGGCAGAACTT	59.315	20	228
533	AGTTTGAGGGGGCAGGTTTC	60.179	20	TCTGCAGGCCTTAACTTGCA	59.89	20	141
534	TGCACTACGCTTCCACAATT	58.109	20	GTGAGAACTTCATGCGTGCT	58.848	20	275
535	TGTTTTCCTTCCTTCCCCTGT	59.143	21	GCAAGCACAGTAGAGCCAGA	60.037	20	275
536	GCATGGCATGGATGAAAGAGC	60.27	21	CCAGGTGTGGGTGTTCAAGA	59.817	20	233
537	TCGTAGACCCTGGAGCATCA	60.034	20	GCTCAGATGGAGTTCGGCTT	60.108	20	159
538	TCCCTTGACTTGAAAGAAAAAGGA	58.485	24	CCCAGGTACTCAGGCCAAAG	60.035	20	250
539	GATCCAAGTAGAGAGGCGCC	59.967	20	GGAGGGGCACTTCTTTCCAA	59.888	20	189
540	AGGGTGTTCAGGACCGAGTA	59.886	20	ACCATTCCTTGTGAGGCTACA	59.015	21	276
541	AGTTTCATTTACTTGCAACCTACCA	59.169	25	CGTTTGCTAGCTGCCACAGA	60.951	20	230
542	CGCAAGGCATAAGTTGGACC	59.548	20	AGACCCAGAGAACCGAGGTT	60.179	20	269
543	GCCTTGCAACTTCACACACC	60.249	20	AGGTTCACTGCACCTAAAGCA	59.857	21	275
544	GGGGAAGAAGGGAAGGATTCA	59.077	21	TGCGGAGTTGACCAGATGTT	59.604	20	160
545	TGTGTGCCATGGATGTACTGT	59.649	21	GGAATTCGCCGTAACAGATGC	60.004	21	185
546	GAGAAAAGCGCCACGACATG	60.179	20	AAGGCCAGTCCAACAACCAA	60.033	20	203
547	AGGCATGAGAGACTACTAGCAGA	60.118	23	AGCCATCGAAATGTTCCTCCA	59.718	21	233
548	CGTGAGGTTGGTTTCCACCT	60.179	20	ATTGCACGCCCAAATTCACC	60.037	20	277
549	TCCCACACTGAGCAATCATAACT	59.736	23	AGCTAGAGAATGAGGCAACAGA	58.897	22	175
550	GGTCGATGCATCATGAGGAGT	59.93	21	CACGAAGTCCAGCCTTGTGA	60.25	20	148
551	GTTTGCCAAAAGTGAGCACT	57.416	20	TGTGTCCGGTGTAGTTTCTCA	58.967	21	151
552	CCTCCAAACCAATTGAAGAGCC	59.768	22	GTCGCTCCGACGATGAGAAT	59.97	20	163
553	AGGTGGGGATGCTAAAGATTGA	59.148	22	CCTTCTTGAACCTGACCCCC	59.962	20	251
554	AGGTGGGGATGCTAAAGATTGA	59.148	22	CCTTCTTGAACCTGACCCCC	59.962	20	251
555	ACTGTTTAAACATGCAAACCGT	57.621	22	TGAGCACTGGACCTTGTGAA	59.163	20	234
556	ACTGTTTAAACATGCAAACCGT	57.621	22	TGAGCACTGGACCTTGTGAA	59.163	20	234
557	GACTGCGGCAGAGCTAATGA	60.179	20	TGCAACTTTTGTACCTTCGCG	60.003	21	256
558	TGGTCGCTGGGGTTTTCTTT	60.106	20	GGTAGGGCAGTGCAAGTCTT	59.963	20	248
559	TGCGACTCTCTCTTCATCATCA	58.98	22	GCTTGTTGCTAATGATCCTGTAA	57.182	23	256
560	CGGAAGCTGAGCTGTACGTA	59.549	20	GTCACAAAGAGAGAGCCGCT	60.038	20	178
561	AGCCAAGACAAAGACCATCAGT	59.893	22	GCCACATTGAACCCCAAAGG	59.679	20	251
562	ACGATTACAGTTGCAGAATGC	57.253	21	CAGGCAGTGGTTGAAAACGG	59.969	20	186
563	GGGTAGAGGGAGAGTTTGAGG	58.888	21	AAACAGCAAAATCCGTCGCT	59.048	20	185
564	AGGCCAGGAAAGAAACGTCA	59.528	20	GCTATTGGGTAAGCCAGCCT	59.816	20	171
565	GCCGGCGTGAAGAGATTTTG	60.179	20	CCGGCGTGGAAGAGATAGTC	59.969	20	208
566	AGCTGCAAATGATCAAATGAACA	57.858	23	TGTCTTGTCTTCAACGAACCT	57.463	21	124
567	TCAAGAAAACAGAACCCCAGA	57.056	21	CCCCTGATCATAAGCCGTCTC	59.999	21	194
568	TCTCCCCTCAATCCACCTGT	59.881	20	TACCTGGGTCGATCAGTGGT	59.959	20	231
569	TCACCATGCAACAATTCTTGCT	59.371	22	CACGCGCATCCCAAAAATGA	60.109	20	254
570	AACATGAGCATAGTTTGATTAGTCAA	57.434	26	TGGATCCACCTTTCTAAATCCCTG	60.08	24	198
571	TCTTCTGGCCCATGGTTCAC	59.962	20	TTGGTAGGCAGAGAGGATGC	59.167	20	110
572	TGGACAGAGAGAGGCATCGA	60.034	20	CCGGTGTTTTCTGTTTTACGCA	60.223	22	158
573	GGGCCTGTGTACGCTAATCT	59.536	20	GACTAGGTGCCCAAGATGAGG	59.86	21	209
574	TCACCTTCAGGACACTGTCT	57.912	20	AGTTTTATCATATTCTGTCCAAACACA	57.704	27	207
575	TTGACTAAGCCTGCACGACC	60.32	20	TGGTGTTGTTTTCCTTTGGGC	59.792	21	138
576	GGAGGTCGGTTTTCGCCTTA	60.037	20	TCGCTTCGGCTTCTTCTTCT	59.396	20	268
577	TCTCTGGTTCACAAAGCTTTCA	58.115	22	TCACAGCACAGCTAGAAGATGA	59.172	22	278
578	TCCAAGCACATCTCACAACT	57.063	20	TGGGGCTCCTACGGTCATTA	60.032	20	179
579	AACAAGTGGGGTTTGGGGAG	60.106	20	AGGGGCTAGTCTCCTCTTCG	60.106	20	216
580	CACACACGAACTCGAGGACA	59.97	20	TGGTGTTATTGCGTCGTTGC	59.764	20	240
581	GGTGAGGCATGCTGAACCTA	59.747	20	TGGGAGCCTGATACTTTGTCA	58.735	21	274
582	CCCTTAGCTTGGGCCGTTAA	60.035	20	TCCACACTTCTCAATTTGCAACA	59.301	23	197
583	CCCAAGCCCACTAAGAGGTG	60.035	20	GCTTCCAAAATTTTAAGAATCCCACA	59.066	26	257
584	TATGTTGAGGTTTCCCCGCC	60.035	20	TTAAGGCGTGTCACCGTGAA	59.896	20	160
585	GGGGGACTTTCATATCATACAATAGT	58.31	26	GTTCCAGGGCAAAACTGCTG	59.967	20	159
586	AGTTCACTGCCAGAGTTGGG	59.891	20	GCGGTGGCAAGAAAGGTCTA	60.321	20	260
587	ATGCAGGGCAGGAACTTACC	60.034	20	AGGAATTATATGTCCGCTCTCAA	57.192	23	208
588	ACTGAACGTTAGCAAGGGATACA	59.74	23	TGAAGATGTGTTTTTGTGTTCTCT	57.242	24	176
589	CTTGCGGCATGGTATCCTGA	60.179	20	ATTTTCCACAGCCCCCATGT	59.883	20	101
590	GGGAAGGTCTTAGGCATCCA	58.787	20	TGTGAAAGTGCCAGGATTTGT	58.335	21	242
591	TCTTGCGAATCGTATCAGCAGA	59.901	22	TGACTTGTGACTTGTGAGAGAA	57.264	22	238
592	TTTTGGGCGGAGTTGAAGGA	59.816	20	AGCGGAGGTAATCATACGCAG	60	21	188
593	AACCCGACATTGTCAGCAGT	59.891	20	TGGGTAGCTCATGTTCCAGC	59.747	20	265
594	TCTGCTCACCTTTCGCTATGG	60.135	21	AACCCCGTATAGTCCCACCA	59.957	20	237
595	TCCAATTTGACGCCCCGATT	60.323	20	GCAGATGAGGTAGCCTTGCA	60.108	20	218
596	CCACAACAAACGTGTGCACA	60.11	20	CCCGATTTTTGGGTGTAGTTGT	59.112	22	139
597	CCACCTAGCCAAGCCAGAAA	59.962	20	GTAGGTCATTTGTGGCACGC	59.832	20	262
598	AGAGAGAAGGCGATTGCACA	59.39	20	ACAGACGACAGAGACACACTC	59.395	21	185
599	ACGCATGAGGAAGAGCACAA	59.965	20	TTTGCCAGCCAGGATTCCTC	60.324	20	137
600	AGCCAAACATGCACAAACTCT	58.966	21	ACGTGCTTTGTAATTCGCCT	58.481	20	135
601	ATAATGCTTGCCACCCTGCA	60.325	20	TCGCCTTGCTCTCTGATTGG	60.108	20	232
602	AGGCCAAGCTACAGATGCTT	59.377	20	GAATGGGGATGGCTAGGTGC	60.538	20	241
603	AAGCAGCAGCAGCAGTGATA	60.036	20	TGCTGCTCTCTTCCTTGGTC	59.677	20	225
604	AAGCAGCAGCAGCAGTGATA	60.036	20	TGCTGCTCTCTTCCTTGGTC	59.677	20	225
605	GGAAAAGGAAAAGGAAAAGGGGG	59.928	23	TCGTGATCTATTGCCGGCTC	59.968	20	162
606	GGAAAAGGAAAAGGAAAAGGGGG	59.928	23	TCGTGATCTATTGCCGGCTC	59.968	20	162
607	GGAAAAGGAAAAGGAAAAGGGGG	59.928	23	GTGTTGACAAACCGCTGCAT	59.969	20	150
608	TGGGCCATCTATTCCGTTCC	59.528	20	CCACCTGAGAACCGTTCCTC	60.037	20	244
609	AGTTCATTGGTAAGGGCGATCT	59.494	22	CTAGTAGCCCCACTGTGCTG	59.823	20	270
610	CAAACCCCACAAATGGCCAC	60.25	20	CCTTGCTTTGCGGTGACAAA	59.898	20	158
611	GTGGTGGCAGTAGCTCAGAT	59.461	20	CACCACAACCCCATTTCCCT	60.179	20	170
612	AGAGCACAACGGACTTGCTA	59.32	20	AGAGACCATGAAAGCTTAAAGATTCA	58.829	26	140
613	TCATTAAAGGTAAAAGGGGAAGCT	58.101	24	CAATCCTGCAAATTGCCCGT	59.753	20	240
614	TGAGCCTACTCCACGCAATC	59.824	20	CAAATGGCTGCACTATGGCA	59.181	20	107
615	ATGAAAGGCAAGTGCGAGGA	59.963	20	CGAATGGTTCCGCCTACTCA	59.825	20	198
616	ACAATCAGATATGACCTGGCTCT	59.027	23	CAGCGTGACTGGTCTGGAAA	60.25	20	246
617	CGGTAATGGAAGGAAAAGCTGC	60.159	22	TTTGCCCTATAAGTCTTGCGA	57.38	21	239
618	GCACACCCTGTTGTGGAGTA	59.892	20	ATCCCGTATGCAGCCTTCAG	59.893	20	245
619	AGGGGAATAATCAAGCCGTGT	59.436	21	TCCCTTCGTACCTTCCACCT	59.884	20	150
620	TGAAAAGATCAGTGCCTCCAAGA	59.927	23	CAGCCTTCTTTCCGAGGTGT	59.965	20	275
621	CACTTGAGGTTGTCCAGGCA	60.179	20	CCCCTCCAATTAGCCACAGT	59.374	20	205
622	GATGCCTCCACATCAGCTGG	60.818	20	AGACTGCTTGCATTATTTTTCAAATT	57.388	26	124
623	GAGCGGGGCTTATTGTCAGT	60.108	20	AGACAACACAAAGACCGCGA	60.179	20	179
624	AGGGATCCGAATTAGTTTGGGA	58.88	22	GGCGTGAAACTAGCGGAAAA	59.13	20	270
625	CGAAATTCGTCTCTATAACCATCCC	59.366	25	TGCTTAGGATGCTGAGAATGGT	59.493	22	217
626	AAACCAAGAGCTTAGAACCACT	57.561	22	GCATGGTTCGGTTTCGGATG	59.901	20	185
627	TGCCTGCTTCATTTCCTGCA	60.54	20	GCTAGGTCCACTAAGGGGGA	60.031	20	243
628	ACACCTGGGGAAAACAAGGG	60.106	20	CCAAAGGAGGGATCGCGATT	60.179	20	257
629	TCAGATCATGGTCTTCGGGA	57.841	20	GCTAATTCCAGCACAGCGTG	59.902	20	184
630	TCGCAAGAGCATACATCCCC	59.893	20	TGAAGGGCTAGAGTTGCAGG	59.385	20	112
631	TCAGATCATGGTCTTCGGGA	57.841	20	GCTAATTCCAGCACAGCGTG	59.902	20	184
632	AGCCATGTCTGGTCAATGCT	59.669	20	GCTAATTCCAGCACAGCGTG	59.902	20	280
633	TGGGCTTGTTATTGTTGGCC	59.027	20	TAGGGTCTAACTCAGCCCCC	60.031	20	256
634	AGGCAATCGTGTCTGTCCAG	60.037	20	TTCTACACAGCACCACCAGC	60.25	20	147
635	GGGGCCGTAACTACCACAAA	59.963	20	GGTGGAAGAAAGCGTAGGTGA	59.998	21	266
636	AGTCGCTGCTGGTGATAACA	59.392	20	CGCTGTAATTTGATTCGAATTTTTCC	58.617	26	136
637	TGGGCTTTACTTCTACTGCTGT	59.362	22	AGGTCGGAGAGGCTAGGATG	60.179	20	250
638	ACGAAAAGTGCGACGCTTAA	58.789	20	GTGTATCACTAAAGCGCTTTGTGA	59.848	24	215
639	TCACAAAGCGCTTTAGTGATACAC	59.848	24	TGTTAACGCCAGGACGGATC	60.109	20	222
640	TTGCAATCACCTCGTTCCCA	59.89	20	CTGTTCGACAGCACGATAATCA	58.821	22	254
641	TGAGGGTTTGAATCCCCACG	59.962	20	TGCGGCATCTTTTCTTTTGTGT	59.899	22	260
642	CCCTTATCTGGACCCACATTCC	60.159	22	TATTGTTTGGCGGACCCCTT	59.594	20	152
643	TGACAGTTTTTGCTTTTAAACCGT	58.529	24	TTCGGCGTGAAACTTTGCAG	59.971	20	246
644	TCCCTTGACTTGAAAGAAAAAGGA	58.485	24	CCCAGGTACTCAGGCCAAAG	60.035	20	250
645	TTGCGAGATTCAGTCTTCTGT	57.333	21	TCGCGGTGAGAATATTCAGGT	59.245	21	173
646	TTTACCTCGGCGTTGGAACA	59.894	20	GCAAGTGTCCCAGCTAGGAG	60.108	20	280
647	TCACATCAGACAGAAGGTGCA	59.306	21	ACCTCATCTCCTTGTAGCACT	58.174	21	178
648	TCCCTTCAAACCCTTTGCCT	59.439	20	TCGGTTTCACGTGGTGTTGA	60.108	20	168
649	CAGCACAATGCCCTCAGAGA	60.036	20	CCGACGCTGATTAGGTCCAA	59.825	20	262
650	AGTAATGGAGATGGCAGGCG	59.893	20	TTAACACCCTTGTCGCTGGG	60.251	20	273
651	TCACAACACCCAAAATTCCGC	59.932	21	TCGACTTTTGCTTCTTCTTTCTTCT	59.182	25	206
652	TGTTTGGGACCACAAGTTTCA	58.191	21	AAATAAGCTTCGCCAAACAGG	57.424	21	158
653	TGAATTTGTGTGGGGGCCAT	60.179	20	TCAAAACTGTCACCGGTCAGA	59.517	21	230
654	AGATGGCTCTCCTTCCCCAT	60.029	20	GGGCCCCCATATTAAATTGCAC	59.962	22	140
655	GAGGTTGCAGCTCTCAGGAA	59.677	20	TATTGCACCACGTCTCCTGG	59.751	20	206
656	TTCGGTTCCAGGGCTTTTGT	60.106	20	CCACGGGCTGTCCAACAATA	60.322	20	280
657	TGAAAAAGAAATCTCCAGTTTCAATCT	58.083	27	GCGGTTTTGTTCGAGCTAGC	60.179	20	264
658	GGCCAAGCATGCTGTTAGTG	59.828	20	TGCAGAGTTATGGCCAACACA	60.203	21	196
659	AAGAACACAACCCCAACTCA	57.181	20	CATTGACCATCAAGCCGCAC	60.179	20	100
660	ACTCGCACATGATCATCAGT	57.024	20	TGTGCCATTTTTATGATGCGT	57.135	21	159
661	TGCTGAGTGAATGAAGTTTGCC	59.706	22	TCACTACATATGCCACCCAACT	59.156	22	180
662	AATGACGACAGCACAAACGC	60.041	20	TTTCGCTCACACCCACTTGA	59.821	20	196
663	TGGTGTGTGTATAAATGTTTTTCACCT	59.931	27	TCGTTAGCATGCCAGTGTGT	59.965	20	220
664	CTCCTGAATGTCGAGGCACA	59.753	20	AGGGCGCTTACCATCTGAAC	60.108	20	190
665	TCTCGCGGAATTCACTTTCTCA	60.029	22	AGCGATATAAGTTGTCCGTCACT	59.619	23	256
666	ACTGAACAGGTGGACGATCAG	59.726	21	TCATCCAACTATCATCTTCCACGT	59.594	24	255
667	AAGCTGGCTTAGACACCACG	60.321	20	GTCCGTTCCCTAACCCAGTG	60.037	20	118
668	GGGCACAGAGATGCCCTTAA	59.744	20	GTGCCCAGTTTAATTGTTACTGCT	60.022	24	276
669	ACCAGCGTGTAAATTCCCCC	60.323	20	CCCTGCTTCATGGATTGGGA	59.74	20	204
670	GGGAAGAAACTGTTAATCTGCAGT	59.238	24	ACCGGTTGCAGTTTTCAGGT	60.395	20	233
671	CACCAATCAAGTTGAGCCGC	60.11	20	GTATTGTCACCGCATGTCGC	59.974	20	225
672	TTGCAAACTCCCCAACACCT	60.033	20	TGGGTTCTGGCCAATCTCTG	59.671	20	262
673	TGGGATCTTCAAAATGCTTCCTG	59.234	23	TCTCTCATTTCACGTTTTCTCCT	57.785	23	253
674	TCCATTCATCCGCCACACTC	60.108	20	CATGGCCGTTTGGATGCTTC	60.179	20	127
675	GTGACCCAATCCTTCGAGCA	60.036	20	CCGGCGTATATTTGGCCCTT	60.536	20	200
676	GGAGGTGGTCTTATCGCCTG	59.895	20	ACGTACTCCCTCCGTCTCAT	59.745	20	260
677	ATGAGGTCGGGTAGCAGTCT	60.033	20	CCCAAATTAATTCACAAAAAGTAGAGC	58.074	27	252
678	GGCCGTTGATTGGAGGAGAA	60.035	20	TCGGAGAGGAGTTGTACACT	57.419	20	212
679	ACCCAAACTAAGCCAGAACCA	59.503	21	TTGGTGTGAATGGACCCGAA	59.525	20	185
680	ACTTGACAGAACCAAGAAGCCA	60.092	22	GACCCGGTTTGTGGTGTAGA	59.606	20	247
681	ACAAGAACTTAACAGCAACCCA	58.373	22	TGTTAAGTTCTTGCTTTGTGCCA	59.555	23	240
682	AGTAAGCATTTTGCCCCAGC	59.102	20	TGGTCCAATTTGCTAGTCCCC	59.995	21	171
683	CACCCGGATGTGCACGTATA	59.897	20	AGGTAAAAGCCATGGTTGTGG	58.753	21	191
684	TGGGATTAAAGTTCCACTCGAA	57.373	22	AGAGTTTGAGCTGCTGGACC	59.964	20	111
685	ACACTGGTCAAAGTAACTGGGA	59.225	22	TGTCTGAGTTTGACTGGGCA	59.163	20	258
686	CGGACAAGAGCCAATAAACGT	58.926	21	GCGTGAGGGCCAATTTCAGA	60.96	20	277
687	CCTTCAAAGGTAGGGAGGTTGT	59.624	22	TCCGCATAGACAAAAAGACAGGA	59.992	23	252
688	TAGGACGTGGCAGTCTCTGA	59.962	20	TCAGAAATTACATCATTGCCGCA	59.306	23	258
689	TCAGGCTTTGAAGGGGTTCT	58.851	20	CGCCCTTTTCGTCTCCGATA	59.898	20	220
690	TGGCTTTGAAGGGGTTCTAGT	58.937	21	CGCCCTTTTCGTCTCCGATA	59.898	20	218
691	ATTAGGTTGGCCCTTGGACG	60.034	20	CACGTACGAACTCCAAACGC	59.84	20	106
692	TGACGCCATCCCAATCCAAA	59.961	20	CCCATCAGATCCCTTGTTCTGA	59.493	22	236
693	TGACGCCATCCCAATCCAAA	59.961	20	CCCATCAGATCCCTTGTTCTGA	59.493	22	236
694	ACCATAGCATAGAAAACGTAGCTG	58.95	24	GGATTAAAAAGCAGCGCGGT	59.83	20	236
695	AGTCAAATCCGTTGGATCTTCGA	60.056	23	ATCCGTTCACCACCACATCC	60.035	20	239
696	GGCAACTCGGCATCCTAAAC	59.267	20	ACAACTTACCGCAGAATGGA	57.149	20	240
697	TATCTCCCCCTCTTCCCGTC	59.812	20	ACGACGTCGGATCGAAGATG	59.972	20	133
698	AACTGGAAACCCCACACTCT	58.777	20	TCCACAATTTGGCTACACCCA	59.854	21	233
699	AGCAGCCAACGAGCACTATT	60.036	20	AGACCCAAAACCTGCCCAAA	60.032	20	258
700	ACTGTTTAAACATGCAAACCGT	57.621	22	TGAGCACTGGACCTTGTGAA	59.163	20	234
701	GGCAGCCTGATACAACATTGC	60.202	21	GCTTCCATAGATTCGATCGTGG	59.01	22	211
702	CGCGCACCTCGAGTAAATTC	59.702	20	TTTTCTGAGTTTCAAATAACACTTGTT	57.078	27	248
703	TGAGTCATTAATCACACTCTTCTGT	58.002	25	CCTGTTTTGATTTTGTTCTTGGTCG	59.768	25	178
704	TCCCCAAAACATTGCTGCTC	59.032	20	CCATGACAGCCTCTTTTGCAC	60.068	21	265
705	CCAAATGGGTCAGCAAAAATTCA	58.612	23	ATCCTCAATCACACGTGGCT	59.385	20	274
706	AGCCACGTGTGATTGAGGAT	59.385	20	ATTTCCCACGTTGCCTGCTA	59.962	20	270
707	GCTGCTCACATAAAAGATTCAGTGT	60.106	25	ATGGTCAGCCGTGGAATAGC	60.179	20	228
708	CCGGACCAACACCGTTGATA	60.037	20	CTCGCGACGGATTGTCCTAT	59.689	20	280
709	GGGCCGTTTACGTGGAAAAA	59.333	20	TACATTGGTGCTTGCCTGGT	59.888	20	208
710	GGGCCGTTTACGTGGAAAAA	59.333	20	TACATTGGTGCTTGCCTGGT	59.888	20	208
711	TCAGCGCGAATTTAAATCAGTCA	59.318	23	GCCGATCCAACTTATTTAGGAGG	58.934	23	266
712	TGATGCTTTCATCCTTGTGTTGT	59.109	23	AACGTCGTGTGACTCAACCA	59.826	20	242
713	GGGGGTTTAAGCATATGTTCTCT	58.207	23	CAAGGCGACGACCTTTGTTG	60.041	20	277
714	TCTCAGGAAAAGAGCATGGGT	59.012	21	ACTCTATCGCTAAATAGCTCTGAGC	60.106	25	204
715	CATGTGCTGGTGGGAGGTAG	60.108	20	GCATCAAACAGCAAAGGACCT	59.385	21	115
716	TGTTCCTTTAGTGCTAGCGCA	59.998	21	AGGACCTCATGCGAGAAATGT	59.443	21	266
717	TGGAGTCCTGCAAGCAACAA	60.107	20	TGTTCTGCTTCAACCCTTTCT	57.703	21	147
718	AGCCACGAGTAACCAGTTAGT	58.754	21	TGCACTTGCTGGTCCAAAAA	58.81	20	277
719	TTCCCCAAAACCCCGTTTGA	60.032	20	CGTACCCCTTCAAGAACCGA	59.395	20	195
720	CCACCTAGCCAAGCCAGAAA	59.962	20	GTAGGTCATTTGTGGCACGC	59.832	20	262
721	AGCGCAAAACTCATCCAGAA	58.104	20	AGTCCAGCCCCGAATTATAAGA	58.685	22	276
722	ACACGCGTGAAATCCTGTTG	59.414	20	GCTTCCCAGATATGGTGGCA	59.817	20	276
723	CTCCTGAATGTCGAGGCACA	59.753	20	AGGGCGCTTACCATCTGAAC	60.108	20	190
724	AGGCCGACAGAATAAAAGCCA	59.996	21	AGCGACGCTCTTCAGGTAAC	60.109	20	254
725	AGGCCGACAGAATAAAAGCCA	59.996	21	AGCGACGCTCTTCAGGTAAC	60.109	20	254
726	TGTTGAACAGCGCAACTAGG	58.774	20	TGCTTTAGTTGGATGCGCAT	58.537	20	116
727	GGGCTTTCCACAAAACACCA	59.173	20	CCTTCTGCTGCTTTCTCCGA	60.037	20	214
728	AGGTAGGACAGAAGTGGGGT	59.508	20	TCAGTGTGGTTAGGCGTGTT	59.533	20	174
729	TCTCAAGATGGAGCCAGCAA	59.013	20	ACTCCTGTAACACCCTCACT	57.6	20	280
730	TGCTGTTGAGTGTGAGAGGG	59.606	20	CAGAGCTGAACCAGTGCCTA	59.39	20	280
731	AAGGCATGGAGGGGACAAAG	59.96	20	TCGGCTAGCCTTCACTTTCA	59.026	20	272
732	TGCACTACGCTTCCACAATT	58.109	20	GTGAGAACTTCATGCGTGCT	58.848	20	275
733	AGCGGTCATCTACTTGTCCT	58.146	20	ACTAATGCTTAGACGGATAGAAAGA	57.416	25	271
734	TCAGTGAGCCTTAACCAAGTGT	59.562	22	CTGCTTGACTGCACCAGTTG	59.69	20	265
735	ACTGGGCTCAAGCTGTTTTG	58.965	20	ACGGAAAAGAAGTTAAGCCCA	57.782	21	271
736	GGATCCTTCGCACAATTTGAGG	59.902	22	ATGAGAGGGGGTGGTTTTGC	60.252	20	233
737	ACCAAACAACCTTTCCTCGGT	60.064	21	AAACATCTCATGGCCAGGCT	59.666	20	176
738	TCAGTTCACATGGCCGAAGA	59.315	20	CCCGGATAGTGTAGGGGTGT	60.398	20	269
739	TTGCAGGCAATTGACACGTG	59.969	20	GGTGCTCCTTCAACACTTGG	59.046	20	268
740	AGCTGGTACGGGGTCAAAAC	60.251	20	GCTTTTTCCTCTACTACATAACGACA	59.19	26	156
741	ACCTTCCTTTTCTCTTCTCCTCAC	59.959	24	GGTGTTGCTGCTGGAGAGAT	60.036	20	226
742	CTCTTCCTGAAATACTCCGCCA	59.831	22	TCCCCAGCTGTCTTATCCCT	59.657	20	275
743	AATGACGACAGCACAAACGC	60.041	20	TTTCGCTCACACCCACTTGA	59.821	20	196
744	AATGACGACAGCACAAACGC	60.041	20	TTTCGCTCACACCCACTTGA	59.821	20	196
745	GGAGGTGAAAGCCTGAGTGG	60.322	20	TGCCAGTATCAGACCTGCAC	59.75	20	234
746	TGTCACCCATTTCAACCCCA	59.442	20	CCTGCAGGGTGTTTCCTTGT	60.468	20	213
747	TTGCAAAGAGAGAACGTGCA	58.337	20	GTAGTAGCCACCCAACCCAC	60.036	20	275
748	TTTGAACCTATCGCCGAACA	57.541	20	ACCCCACTTTTTGCTGGCTA	59.813	20	138
749	TGTTCCGATCCGTCCCAAAA	59.603	20	TGAGGCTCTTGACCAATGGG	59.671	20	217
750	CATCAGGTCACAGACTGGGT	59.02	20	GGAAGGGCATCAAGTTGGGA	59.96	20	263
751	CTCCTCAAACCCGAACCACA	59.892	20	GGGGCGATCTTGATCATCGT	59.966	20	271
752	AATGACGACAGCACAAACGC	60.041	20	TTTCGCTCACACCCACTTGA	59.821	20	196
753	TGTTGAGGAGTGTGGAGTGTG	59.861	21	CGGCCAGAAAATGCGTCATT	59.829	20	131
754	AGGGACACAAAGAACTAAAGTGGT	60.08	24	TGCTACGACATTAGAGCCGG	59.616	20	191
755	ACAAACACCCCAACGATATCGA	60.028	22	ACATTCAGTTCCGTTAGCCA	57.149	20	161
756	TTCATAACCGTGGTGTCCGG	60.037	20	AGAAGTGTCACGTAAATTGGGA	57.654	22	278
757	CACCAAACCAAACCGACGTG	60.248	20	CAGCAAACGCTTGTACGCAT	60.11	20	198
758	TGGACCAACATGCAGGAACA	59.815	20	AGTCACTACAAGGAGGACCGA	59.925	21	237
759	AGTGACTTACAAACAAAATAGGGGT	58.63	25	CCCTTCTCCCATATGCGTCC	59.965	20	261
760	TCAGATCATGGTCTTCGGGA	57.841	20	GCTAATTCCAGCACAGCGTG	59.902	20	184
761	AGACCCTCGGCTGATCACTA	59.741	20	CACCCATGCTCGAAAAAGGC	60.109	20	254
762	ACCTGGAGGCGTGACAAAAT	59.89	20	TCCGAAGAAAAAGGAAGGCA	57.35	20	261
763	TTGCCCTCCCGTTTTAGGAC	59.963	20	TTGCTTGATCTCCGGTCTCC	59.463	20	221
764	TGAAGTTCTAGCGCAGAAGCA	59.999	21	CCCCTCTACCTTCCCCACTT	60.253	20	232
765	ACGTTGAGGATTCTTCACCTGT	59.631	22	TCCGGGATTTGGCAATCACA	59.961	20	206
766	AACAAGTGGGGTTTGGGGAG	60.106	20	AGGGGCTAGTCTCCTCTTCG	60.106	20	216
767	TGCCCTTCAGAGTTGATGGA	58.639	20	GAAATGATCGAGGTGTGCGC	59.973	20	115
768	AGCCAAGTTGGATCATCCCA	58.998	20	TGAGCCATTTACCCACTCTTCA	59.358	22	259
769	AAAACCTCATCCCTGCGAGG	60.035	20	GTTCGACTGTCAGGCCTTGA	59.966	20	218
770	AGTGCCACAAATTCAAGCTTTGA	59.867	23	ACCGGATTCCACAGTTGGTT	59.523	20	221
771	GAGTTGCTCCACCCATTGTT	58.379	20	ACCGATTGCTAGACCACACC	59.751	20	261
772	AGGAGTCAATTGAGGGAGGT	57.649	20	AGTTTGACCGTCGTATTCCGA	59.459	21	237
773	TGAGGGTTCAACAGAGTTGCA	59.788	21	TGTGAATGTCTGTGTGACCA	57.002	20	204
774	TGGGTTTCCAGATTTGGGTCA	59.499	21	TGCACAACTTGTTGCTGGTT	59.106	20	225
775	ATTTGGCCCAAGGGTCCTTC	60.252	20	TTTGTAAGCTGAGGTGGGGC	60.251	20	116
776	TCCACAGCAAACAATCAAGCA	58.97	21	GTCTGTTTCAGTCAATTGTGGGT	59.368	23	275
777	CACCAGCACCAGGTATACCC	59.82	20	TGAGATATTCCCAAGTCGCGA	58.971	21	225
778	TGCTCATTGCTGAAGCCTCT	59.673	20	TAACTACCGTCGCTACTGCC	59.265	20	205
779	ACAACTTTAATGGTGTAAAAGATGTGG	58.859	27	CCCGGCTCATGACAGTGTAT	59.534	20	114
780	AGAAGGGGAATACAACAATCGAGA	59.53	24	TCCACAAAGCTAGGGGCAAA	59.519	20	132
781	TCACAAGCAACATGAGCAGT	58.029	20	GTCGTCAGTGCATTTGTGCA	59.693	20	280
782	AGACGCATCACATAATTCGGA	57.547	21	TCACATGATGCCCTACACCT	58.416	20	242
783	TTTGCAGCCACGTGACATTG	59.969	20	ACACCCCTCAACTTTGCGAT	59.89	20	166
784	ACAACAAAAGACATGGTCGCT	58.702	21	TCGAACTTGTTGGCTTCAGC	59.056	20	264
785	GCGAAAATATTGAGGAAGACTAAGGG	60.018	26	TGGCCTTGTTCTTTGCTCTCA	60.134	21	234
786	ACAAGCCAACATCCTGCACT	60.179	20	GTTGGAGCACAGAATCTTGCA	59.118	21	199
787	TGCTGGTCCTCAATGCTTCT	59.305	20	GCCATTTGCACCTTTCCTCT	58.739	20	269
788	ATAGACGGGTCCTGGTTGAG	58.514	20	GCACCTGCCATCATAGCTGA	60.179	20	187
789	TGGAGGAAGGCTAAGGGTAA	57.346	20	TTAGCCCACCCAACTTGGAC	59.888	20	121
790	ATCATACCAACCGCCTGCTC	60.179	20	AGGGTAGGGTCACTCGTTCA	59.886	20	108
791	CGGGTCATAATTCAACCGGC	59.339	20	AGCCCATTTTGACCCACCAA	60.105	20	236
792	TGGCATGTTGAAATCTCCTCCA	59.959	22	TTCCTTGTGTTCAGCTCCCC	59.89	20	279
793	TGCACGCATGAACTCCTTTT	58.682	20	CGAACACTTTTAGAATACCAAGCA	57.764	24	280
794	AGAACAACAATTTATGCTTGGTATTCT	58.194	27	CGTGTGTGAGTTTGGCCAAG	59.971	20	149
795	AGAAGCAACATCTGTTCACCT	57.501	21	TGGCATCACGTAGCCACTTT	59.964	20	135
796	GCTCCTGTCGATTTACTGTTGC	59.906	22	CCTCCGGTTTGTAGCACCAA	60.251	20	280
797	TGGGATCTTCAAAATGCTTCCTG	59.234	23	TCTCTCATTTCACGTTTTCTCCT	57.785	23	253
798	CACGGACTGCTTGGTCAGAT	60.037	20	AGCGATCGAAGCATATGACGT	60.001	21	223
799	ACCAATTTGCATCCAAGCAGG	59.723	21	GTCTCCGACCTGCAAACGAT	60.39	20	194
800	GCTCCTGTCGATTTACTGTTGC	59.906	22	CCTCCGGTTTGTAGCACCAA	60.251	20	280
801	CCCCGTTAGTTCCCCGTTAG	59.824	20	GGCCTTTCAGACCATGTTGC	59.755	20	229
802	ACAAATGCCCAAGTGAAATGTCA	59.613	23	CCAATGAAGCTTTTACATGTGGC	59.072	23	105
803	GCCCGTAACAGCTCTCATGA	59.824	20	AGCTTGCAGAAACATTGTTGCA	60.159	22	255
804	TACCCTATGCGCACCCAAAA	59.671	20	CAGCCCCACAACCGAAGTAT	60.035	20	101
805	GTTGCTGGTGTGAGGTGGTA	59.892	20	CCCACTCATCAACCGCAGAA	60.322	20	171
806	ACCCTTTCACACTTTGCCAT	57.913	20	ACTGCTTTAGGAGTGCGACA	59.32	20	278
807	AGTCTTTTCAGGGCTTTAGCT	57.202	21	TCAGAGCGTTGAAGACTCCT	58.378	20	240
808	TGTCTCTGTGGATTCCAATGTCA	59.673	23	TCGCACCTTACCCTTAATGAGA	58.899	22	280
809	ATGCCACTGGTGAAGCAGTT	60.179	20	TCAGTTCCGCTTAGTTCTTGGT	59.632	22	257
810	ACAAACAGAGTGGCAAAGCA	58.527	20	TGCAGCCTAACCAATTTGTATGT	58.914	23	226
811	TGCAGCTTGAAGTACCGACA	59.609	20	TTGGACCCTGTCAACCCAAG	59.815	20	206
812	AGCCCATCACAAGTTGATCAGT	59.959	22	AACACATGAAACGGTGGGAT	57.714	20	231
813	TCCTTGATGGGAATTGTGTTCTCT	59.957	24	AGCTAGGGTGGTTCAATGCA	59.302	20	233
814	ATTACTCCACCAGCTACTGC	57.01	20	CTGGTCAGTACCCACAAAAAGG	59.115	22	273
815	AGGCTCAATCTATCCAAATGCA	57.825	22	TCAACTCGTCACCGTGTCTT	59.257	20	273
816	AGGGTTAGCCTTACACCTCCT	59.919	21	AGCACCTTGGAGAATATGCCT	59.151	21	104
817	AGGCTGTTACTTCTGCAGACT	59.026	21	TCGACATTTTGGGTATAATTTAAGGGT	59.165	27	271
818	CCCAGACCCCACTTGTTGG	60.229	19	GATTACCCTAGCTGACGGCC	59.966	20	256
819	TGTCCTTTCCTCTTTAGCAAGT	57.293	22	CGTTGGTTCAAGCTCCAAGA	58.407	20	280
820	CGATAGTCGAGCCAGGTCAA	59.261	20	AGGTCATGTAGTCGGGATGT	57.839	20	199
821	ACTGCAACAAGATATCGATTTCCA	58.815	24	AGTGGCGAATACACACATAGACT	59.552	23	214
822	GCTAGCCCGAACATCACAGT	60.108	20	AACGGGGGCTTGACTTTGAA	60.106	20	127
823	GCCATAAGCACGGGTATCGA	59.967	20	GCAAGCAGCTGAGATACATCAC	59.713	22	260
824	ACGCCATAAAGGAATACCCCA	59.152	21	GGCTGGGTTTTGACTTGAGG	59.038	20	249
825	GGAAAGAAAGGGGCCAGTCA	59.888	20	TCCCGGATATGTGCATGTGG	59.892	20	280
826	AGGGACAAACACTTTCTGCCA	60.064	21	ACCCCCAACTTAACCTTCCT	58.157	20	113
827	GCCCGTAACAGCTCTCATGA	59.824	20	AGCTTGCAGAAACATTGTTGCA	60.159	22	255
828	TGGTCTTCCCAGTCAAGGTC	58.943	20	ATGAAGGGACTGTGCTTCGG	60.036	20	142
829	ACCAAAGTATCTCCAATTGAGCT	57.815	23	ACCACCACTTTGCAGAACTTG	59.249	21	267
830	CCCACCTGGAAAACCCCTTT	60.105	20	TGTCCTTCGTACTCTGTTCCAC	59.705	22	241
831	GTCGGTTCGGGGTATGAGTG	60.179	20	TCCTTGTGGTGAACATCATTTTCT	58.86	24	280
832	GGGTGGTGGGGTGTATATAGG	59.017	21	CCCATAAAACCAACCAATTGCCT	59.991	23	278
833	ACGTCTCAGGTTCAGTCGTC	59.408	20	ACTGTCTAGCCTCCATAAGACTCT	60.079	24	202
834	ACTCCTAAGGGTTCCGACAA	57.98	20	CCTTTGCGAAGTTCCAGTTGG	60.001	21	146
835	AGAGAGGAGGCTGGGTCATT	59.956	20	ATGCAGGGTTTATTGTTGTTGT	57.046	22	200
836	CGCTTCTCATCCTGCCAAGA	60.108	20	GTCCTAGGACGTGGAATGCC	60.179	20	137
837	TCTTTATGGCGTTGGGACCC	60.035	20	ACAATGACCAAGTCGAAAGCA	58.429	21	140
838	GTGGTTGATGCTGTTAGTTGCA	59.707	22	CCAATCCTCGAGGTCTGACG	59.899	20	262
839	TCGCCGTCCACTTTACACTG	60.319	20	GTAGGGGGTAGGGAGACAGG	60.106	20	173
840	TGCCTTTGTCCCAAAACAATTGT	60.055	23	TTGAAATGGAGGGGGAGTGT	58.544	20	201
841	ACAGGCGGGGCATAAGTATC	59.603	20	TCCGTAAACAACAATGAGAAAAGCT	59.702	25	260
842	AGGCAATCGTGTCTGTCCAG	60.037	20	TTCTACACAGCACCACCAGC	60.25	20	147
843	AGGAACGGATGAACTACCACA	58.746	21	CTAGCAGCTCGGTAAGTGGC	60.529	20	273
844	GCTGCGCCACAATTTGTACA	60.04	20	GGCCAAAACAACACATGCGA	60.249	20	221
845	CAACCGCAGTGGAGCTCTAA	60.037	20	ACGACTTCTCACAGGTTCCAG	59.658	21	246
846	ACACAAGGATGCACATGGGA	59.595	20	AGTCTGGATGCTCGCATAAGT	59.241	21	148
847	TCACCAGGCTTGATTGAAGTGA	59.894	22	TGGCAGAAGATTGTTTCAAAGTGT	59.598	24	240
848	GGAGCAAATTGGCTACAGCT	58.532	20	CAGTCTCTGCCTCACTTCCG	60.109	20	189
849	AACGGTAACCAACACCCAGG	60.179	20	GAACAAGCCCCTTTTGCCAC	60.25	20	140
850	AGGGAAAACTAGGCTAAACCGG	60.027	22	ACCTTGCTGCTGAGGTCAAT	59.597	20	272
851	ATTTATCAGCCCATGCCGCT	60.179	20	ACTCCCAGTGTGCTTGTAACA	59.511	21	156
852	ACCAAAGTTGCTTTCTGCCG	59.615	20	GCTTGCCTGTTCTGTGTTCA	58.976	20	271
853	AAAAAGTGGCTGAGAGGGGG	59.887	20	TCCCCTTTCAACCTCTCTTCT	58.008	21	170
854	GGCCTACCAAAGTGGAAAGC	59.111	20	GGTTCTACGTTTTGTGCCGG	59.764	20	169
855	TGATGGGAAGAGACAGTGCA	58.649	20	TTTGCTCACTAGAGGCCGTC	59.753	20	199
856	TGGCCAACTCTCAAATGCCA	60.179	20	TCGTAAGCTTCAACAGTCCCA	59.31	21	268
857	GGTGTCGTTTGCTTTGGTGG	60.249	20	GGTCGGGTTTTCTTCCCTGT	59.89	20	257
858	GAGCTCGCAGGAGAGAACAA	59.755	20	GTAGGGGAAGGAGAGGCTGA	60.032	20	244
859	AAGAGGCACCAACCTTTCCC	60.179	20	GGACGAAGGGAGTGACGAAG	60.109	20	137
860	CTGGGGGATGGCATGAACTT	60.033	20	ACCATGTGCTCGTTTCAAATGG	60.03	22	267
861	GTGGTGGTTAGTGAGCCACA	59.892	20	TGAAGATGAAGAAGGAGAAGGCT	59.157	23	162
862	TGAGTGGTGTTTAGTGAGCTACT	59.104	23	TGAAGATGAAGAAGGAGAAGGCT	59.157	23	167
863	ACTGAACGTATTTTCCACTATGGC	59.366	24	AAGAGCAAGGCAATGGAGCT	59.961	20	251
864	TGGGGGATGAACGTGACAAA	59.525	20	TTTTCTCTCCCCTCACCCCA	60.104	20	115
865	GGATGGCTCTCAAGTGGAGG	59.82	20	TGCCAGCTCCAACATATGCA	60.034	20	176
866	GGGGGTGTGTGTGTTAAGGT	59.816	20	GGGCGAGACATTTGCAAAGG	60.109	20	208
867	CTTGCAACTGATGGCACTCG	59.833	20	GGCTGCACTTCTACTCCATGT	60.066	21	280
868	CCCCAATGGCTCACGTTTTG	60.038	20	CGGTCGTGGGTTCGATTCTT	60.389	20	176
869	TTTGAGATAGAGGGAATAAAAGGGA	57.235	25	TTTTTCCTGCAGTGCCTCGA	60.179	20	114
870	AGATGCCCAAGTAGGAATCGA	58.601	21	TGTTCCTGCAATTTCCGGGT	60.179	20	116
871	CGATATCCGCTCGAACACCA	59.97	20	TCAGCACGGGTCTTTGACTC	59.966	20	263
872	AGAAGCAACATCTGTTCACCT	57.501	21	TGGCATCACGTAGCCACTTT	59.964	20	135
873	CCTCCGTTCTAGTTTATGGGGG	59.896	22	TGCTTCCTTGGTTGATGCTCT	59.926	21	257
874	GGAGGGTAGCATACAACAAATCC	59.117	23	TCCCATTGCTTGAGCCTGTC	60.323	20	214
875	TCGTGAATCGACAGTGACCA	59.044	20	GGAAAGGCAGCTTCCAGGTA	59.672	20	141
876	TGCAGATTTCTTCAGTGCCCT	59.926	21	CCGGACATGTTCACCTGTCA	59.965	20	264
877	AGGCCGACAGAATAAAAGCCA	59.996	21	AGCGACGCTCTTCAGGTAAC	60.109	20	254
878	ATGTCCCGCTCATTCACTCC	59.821	20	TAATGGGCTGCCATGATCCG	60.251	20	139
879	CGACTCCGTCATCGTGGAAT	59.899	20	GGGAGTAGAATTGGAGGGCC	59.525	20	201
880	GCCCCATCTATTCACTCAAAAGC	59.933	23	GACTTGAACCGTCACCGAGT	59.968	20	248
881	AGTCCGAGTTTCCAGCTTGG	59.965	20	TCACACCCGACTGATCATCA	58.444	20	200
882	GACAGTGGCTGAAAGGGAGA	59.313	20	AGCTTTCTTCTCTGTCGCACA	59.931	21	132
883	AGGGGTCGAGCATGCTAGTA	60.106	20	ACACACATAAAATGTTTACGACAATCA	58.654	27	144
884	TGTATGCCTTGGAGCTTGGA	59.009	20	ACCAAACCATGCATGAATTCCA	59.095	22	160
885	GCTATTCCTTCAGGATCTGCCA	59.895	22	TGGCCCTTCTGAACACTTCT	58.86	20	113
886	TTGGACACAGCCGTTCAAAA	58.535	20	GCCAGTAGACCAGCCTCTTG	60.108	20	278
887	CACACTCTACTGCCACTCCG	60.109	20	TGAGAAGTCCCATTGCGTCC	60.036	20	170
888	CGCTGGAGCAGAGGATATCC	59.754	20	CACGTGCTGCTGTAAGGAGA	60.038	20	114
889	GCAGCCCCCTAAAGTTGTCA	60.251	20	TGGGCAACAATGGTGGAACT	60.106	20	240
890	TGTGTGATTATAAGCTTTTGAAATGTG	57.591	27	GGCAGTAGATCCTTCCGCAA	59.822	20	232
891	TGTCGTCTTTCCTCTCTCACA	58.417	21	CCCAAAGAAGTCCTGCTCCA	59.598	20	257
892	TCTGCACTAATTTTCAGGGCT	57.56	21	ACCATCTTCCAGGTTTCACTT	57.116	21	190
893	GTCTTAAACATGCCGCGTGG	60.179	20	ACATGCAAGAAAATGTAGCGTCA	59.498	23	225
894	TGCCTCAGTCTTAGTAGCACTG	59.506	22	AGGGAAATACAAGTGGTGAGCA	59.625	22	212
895	ACAATGAGAGTAGCCACTGTGT	59.365	22	ACGGGTTTCTTCTTCAGTGGT	59.511	21	277
896	TTGGCCAAGAAACCCCCTTT	60.031	20	TGCGCAGATGATAGTTGGGG	60.179	20	155
897	TGGCTTGTTTTGAGTATTTAGCCA	59.17	24	GCGTAACCAGAAACCAGTGG	59.128	20	253
898	ACTTCCATTCACTGCTTGGTGA	60.159	22	GCCAAAAAGGGAAACAATCGC	59.202	21	280
899	GCAGAGTTATTTGGCCTTGCA	59.454	21	TGACTATTCGATGGGCAGCG	60.249	20	198
900	TGCATGGCATGGAAACTTGG	59.391	20	ACCACTCTGTCTCTACCCCA	59.216	20	180
901	TCCTTTCAAGTGCCTGACCT	58.86	20	TGTGGTTATGCTAGCGGAAA	57.228	20	273
902	CGTAAGTTGGGACGAGGGAT	59.178	20	ACAATCTCCCTCCGTCTCAA	58.061	20	191
903	GCAAGAAGGTCGTGGCATTT	59.402	20	AGGAGTTTAAGAAGATGATGAGTACT	57.398	26	154
904	TCAGCAGAGTGTTCCTTGCC	60.25	20	CCCAAATTAATTCACAAAAAGTAGAGC	58.074	27	179
905	TCTACTGTCTTAGGATGCATTTGA	57.455	24	TGCGATGTAGGAAAGAAAGCT	57.665	21	245
906	GCCCGTAACAGCTCTCATGA	59.824	20	AGCTTGCAGAAACATTGTTGCA	60.159	22	255
907	GGCGACAGAGATGACGACAA	60.109	20	TCGAGAGTCAGACGAGTCCT	59.391	20	228
908	CCTCCTTCCCCTGCTCTACT	60.032	20	TGGTGATACTTCCCCTGCTT	58.331	20	257
909	CTCAGTACTTGCCCTTCCCA	59.016	20	TGACCTGAAAGCAGCAGAGA	58.949	20	254
910	TGGACGCAGGTGAGTACAAA	59.246	20	TCATGTGTAGACGGGGAACT	58.067	20	280
911	TGTGTGCAGGTGATTAAAATGCA	59.68	23	GCATCCATCTCCGACCAACA	60.108	20	277
912	TGGTGGACTGTGTGGAGAGA	60.106	20	AGAGGATTAAGGCCTGGAGG	58.187	20	244
913	TGCTGCTTTATCCATCAAAGGT	58.299	22	GAGGGGCCTCAATTCACTCT	59.085	20	232
914	AACAGTCACCCACCACCATC	59.89	20	TATGGAGGAGAAGAGGGGGC	60.105	20	254
915	AGACACATGTGTAAGAGAACAAGA	57.838	24	CCCATCCTTTGATGCCTCCA	59.74	20	143
916	ACCTGATTCTTGGTGCCGTT	59.89	20	TGATCTTACTGCCACTGCGT	59.392	20	264
917	GGAGGAGGATCGAGCTGAGA	60.179	20	ACCCGAAGAAGGTAATTTCCCC	60.026	22	112
918	GCACCAGGAAGGCAAAAGGA	60.828	20	CCCCTTCCATCAGAAAAGATGC	59.308	22	240
919	GGAGCAAATTGGCTACAGCT	58.532	20	TGTCCAAGAGTCGGGGTTTG	59.892	20	259
920	ACTAACCAGATATTTTTCCCTGCA	58.173	24	CAGGAGAAGTTGCAGAGCTGA	59.998	21	178
921	TGCAAGTTCTCAGGTACTTGT	57.162	21	CATTGTCCCCCAACGGAACT	60.251	20	198
922	CTCTCAACTACCTGATCCGGC	59.932	21	AGAATGCTGCAACAATTAGGCA	59.173	22	126
923	ACCACCCAATTCCCCTCTCT	60.179	20	AAAGCGGTTGGATAACGGGT	59.963	20	122
924	ACTGGGATAAAGTGCTGACTGA	59.094	22	TACAAAATCCCCCTCTGCCC	59.371	20	178
925	GGGTTAATGAATCTCTTTCACGGG	59.664	24	TGGACCAGACCCCAACTTTG	59.815	20	278
926	GTGACGCTCAAGCAGGATCT	60.108	20	AGATGGAAGGGCTGTAGTGT	58.042	20	160
927	TGCTTTCCTTTTCCTCTCCACT	59.557	22	TCCAACAAAACGGTGAAACGG	59.867	21	280
928	ATCAGGCGCGCTTATCTTGT	60.179	20	AATGCCGCACAAATGATGCA	59.753	20	262
929	ACACCTGGGAGATATTGCACT	58.8	21	TCTTTCATTTCCTCCTCTTTATTCTTC	57.545	27	251
930	ACCACACTGGACATGTTGCT	59.817	20	AGTTCATACAATACTTTGCAACGGT	59.528	25	249
931	GCTGTTCCGATAGACTCCCG	59.969	20	GGAGAGAGTAGAGGGTGCCA	60.033	20	177
932	AGAGATCGTCCCTGCTTCCA	60.325	20	CAACCGCCTTTTCCAACCAA	59.538	20	252
933	TCCCTGAAAAAGCCTAGGGT	58.245	20	AGCCAAGAAAATAACCACCCA	57.747	21	157
934	ACCCAGCAGACAAGAACAGA	58.868	20	ATGACACCGGTCTGACGATG	59.827	20	204
935	TTCACTTAAGCAGCAACCGC	59.409	20	TGAGGTTTCCTTAGCCTGCA	58.936	20	220
936	TCTCCCCTCAATCCACCTGT	59.881	20	TACCTGGGTCGATCAGTGGT	59.959	20	231
937	ACGTCAACTTCTGTGCACTCT	59.863	21	AGGCAAGTCTCTGTCAGTTTCA	59.564	22	250
938	ACGTCAACTTCTGTGCACTCT	59.863	21	AGGCAAGTCTCTGTCAGTTTCA	59.564	22	250
939	TGGGAAAGGTTTTGGGAGATGA	59.551	22	TGTCCAGGTAATTTTGCGCA	58.39	20	156
940	AGCCTCCAACATTTTCCCGT	59.888	20	TTGTCGATCGAGGGTTGTGG	60.038	20	110
941	ACGATCAAAATTCTGAAAGTGGCA	59.722	24	TTGGATTGCATTGTTGGGGG	59.017	20	242
942	AGGTGGTAGCTCGGTCTACA	59.669	20	CGACGCTTATCCCTTCTCGA	59.338	20	189
943	GCACAATCTGCTCCTGCTTG	59.829	20	ATTTTCTCTCTGGGCGGGTG	60.035	20	245
944	TGCGAATGTCAGTGTACATACA	57.819	22	TGGCTTCCACCATCCCTTTT	59.513	20	198
945	TTGCTGAAGATGCTGGCACT	60.251	20	CAAACCCCACTTCTCAAAACCA	59.237	22	264
946	GCAGTTGAATGTTGGCTACGT	59.465	21	AAGTGGAGAAGGGTGGGGAT	60.179	20	197
947	TCTTCAAGAACTAGACTCGATGAGT	59.059	25	ACTCCATTGCCTATTGTGCTGA	60.026	22	238
948	AGCAGTGGCATGATTCGAGA	59.461	20	TGTAAGGCACCTCACGCTTT	59.892	20	178
949	ACCTGTCACCAATCTGAAGAAGA	59.352	23	TCAGCGATGGTGCTACATGA	59.177	20	169
950	TCTAGCGTATGATTTGGCCCT	58.953	21	CCGTTCCTCTATTGTTGTTAGCC	59.378	23	173
951	AGCCCAATCTGCCCATTTGA	59.958	20	CGCAAGAGAGGGTAGAAACGA	59.798	21	224
952	AAAATTTTGGGCGGGTTGGG	59.89	20	ACCGCTTGCCGCTATATCTC	60.038	20	148
953	ATAGTTATGCGGGGTTCGGC	60.25	20	GACTAAAAGTCTGCCGGAGGG	60.406	21	196
954	AGAGGACTGAAGGACCAAACA	58.591	21	ACAGTGACGAGCCTCCTGTA	60.251	20	238
955	TGGCCTAGGTAATTAGCACGTC	59.898	22	GTGGGACATAGCTCCACCAC	60.108	20	260
956	ACCCAAACCCTTTACGAAGCT	59.856	21	ACCTCAGCTAAGACATCGAACA	59.174	22	262
957	GTGTCTGAGCTTTGACCGCT	60.601	20	CCAAACACATAGCTACGCCG	59.349	20	202
958	ACCAGCCAGACTTTACCGAAG	59.998	21	GCAGCTGCTAACTGGCAATG	60.179	20	184
959	ACGTCATCACCACCGTTCAT	59.68	20	GCAAAGGCATTGTTTGGGAAG	58.854	21	239
960	AGATGTTCTTTTCTCCAGCTTCT	57.76	23	TCATGTAACGGGGATAAAGGCT	59.225	22	235
961	TGCTTATCTATGGTGAGCAGAGA	58.782	23	AATGAACATGGGCATTGGGC	59.457	20	168
962	TGAGCCCAATCTTGTCTTCTCC	60.027	22	TCCCTTTCTCTCTTCCTACTCA	57.323	22	276
963	TGCATGGCATGGAAACTTGG	59.391	20	ACCACTCTGTCTCTACCCCA	59.216	20	180
964	TGGATTTCAGCTGGCTCGTT	59.963	20	TGTGGTTATGCTAGCGGAAA	57.228	20	203
965	GGCGTTTGAATCGTTTGAGGG	60.401	21	CAGGGGATTTCCACCACCAG	60.324	20	176
966	TCTTTTTGCCATGCTACTCTTGA	58.603	23	ACCACTATCGGCACCATTCC	59.82	20	226
967	TGCTCCATCCATCCAAGTTGA	59.365	21	TTTTCCCGAATGGTGCTGGA	59.889	20	277
968	CGACGTCGTGGACCAAAAAC	60.043	20	TTCCCCTCAAACACCCTGTT	59.069	20	280
969	GTAAACATGGACGGAGGGAGT	59.446	21	CCCTTTTCGGCTCTCCCAAT	60.034	20	265
970	CCGTTTCCCATTGCATGCAA	60.038	20	GCCACTTCGATCACCTGGAA	60.036	20	197
971	CGCGGCGAAATAAAAGGAGG	59.972	20	ACGACATAGAGACTTCAGGACG	59.321	22	201
972	CGCGGCGAAATAAAAGGAGG	59.972	20	ACGACATAGAGACTTCAGGACG	59.321	22	201
973	AGGTGTCTTTCTTTTCGGGGA	59.228	21	CAACCATCATCGTCGATCGC	59.496	20	280
974	AAGCAGCAGCAGCAGTGATA	60.036	20	TGCTGCTCTCTTCCTTGGTC	59.677	20	225
975	CAACTGACGCCAAAACAGCA	59.9	20	TGCATGGATCTTGATGAGGCT	59.507	21	127
976	ATTTATCAGCCCATGCCGCT	60.179	20	ACTCCCAGTGTGCTTGTAACA	59.511	21	156
977	GCAGGCTTCCCTTGCAACTA	60.609	20	CCGAACAGGGCTGGAACTTA	59.676	20	274
978	TGATCTCAAATCAATGGCAAGAAT	57.215	24	TGTTACAACGTGGTTGGGGT	59.745	20	253
979	TCCCACATCACTCAGCAAGG	59.674	20	TTTGGCCACCACCTCAAGTT	60.033	20	150
980	CTACGCTACTTTCCCCACCC	59.823	20	ATGTCCATTCAGCCACGTGT	59.963	20	146
981	ACGAGCGGTTGTGTGTAGAA	59.614	20	TTTCCCCACTGGTAAATACATCA	57.478	23	182
982	ACGAAAGAGAACCACGTGCA	60.179	20	ATTCGTGGAACTGGCAGGTT	59.89	20	279
983	CAACTCTTCGGTGGCTCGAT	60.109	20	TCTGGTGAAAGCACTGGTGA	59.163	20	217
984	TACCGAAGACCACCAGTTGC	59.966	20	AAGTCGGTGGGCTATTTGGG	60.034	20	145
985	TCGAGTTTCCTGCAAGGTGG	60.25	20	TGCTTTCACCACCCAAAAAGG	59.516	21	181
986	GCCAAGGCATCATGAAAGCA	59.467	20	AGCCAAGTGATGCCTCAATCT	59.716	21	252
987	GCCATTTTACCTCCCGTACCA	60.065	21	CTCTGTCATGTACTGCCCCA	59.095	20	264
988	TATCGGATTCGCCTGCTCTC	59.401	20	AGTACAATGAATGTAGATCTCGCA	57.851	24	230
989	CGCACTAGACCATGTCCAGT	59.467	20	CTACCCCCGCATTAACCAGG	60.179	20	275
990	CCCCTAATAGGTGACGTGCC	59.894	20	AGACTACATATGTACAATTGAGGTCA	57.694	26	106
991	ACTTTGTGCCCAGTGAAACG	59.262	20	AGTAGCTCCCTTGCACGTTT	59.603	20	198
992	TCGAATGACCCTTCTCCAGG	58.805	20	TGAGACACACAGAGAGAGCCT	60.203	21	158
993	ACCGAATCTTGCTGTCAACA	57.745	20	TGTTTTACGGTTTACTTTTGTCTTTTC	57.873	27	226
994	TCGAATGACCCTTCTCCAGG	58.805	20	TGAGACACACAGAGAGAGCCT	60.203	21	158
995	ACCGAATCTTGCTGTCAACA	57.745	20	TGTTTTACGGTTTACTTTTGTCTTTTC	57.873	27	226
996	GCTCGGAGCTCCATCTTGG	60.227	19	GACAAAGGGACAAGGGAGGG	59.962	20	277
997	TGAGACGCTGAGCTTTCCTC	59.755	20	GTGCGTACCAAGTTTACATGCA	59.775	22	212
998	TGCAGATTAGATGCCACCGT	59.459	20	TGCAGTCTGCCAATCACACT	59.891	20	280
999	TGTGATGAAGTTCCCTAGAGGC	59.498	22	TCTTCTTACCCAGCAGTGCC	59.675	20	234
1000	ATAAGTCCAAGCCTCCACGG	59.458	20	ATTGCCTCCACAGCTCAGAC	60.036	20	166
1001	ACACACTAGTTGAGTTGAGTTTCT	58.021	24	CGCAGAAGTCAGCAACCAAA	59.337	20	128
1002	AGGAGTGCCATTTAATACAAGCA	58.401	23	AGGCAACACCAGTTTGAGAA	57.565	20	103
1003	TGCTCTGCTGTCAACTAGAGC	60.067	21	TGCAATGGAAAGTACCAGCA	57.715	20	153
1004	CCATCACCCAGCTCCAAACT	59.961	20	TTGGAAAGTTGCTGTCGGGT	60.107	20	235
1005	AGCTACGCACTTGTTGATGT	57.83	20	ACGGCTTCAAGTGTTTTGGC	59.898	20	169
1006	GCCAAACAAGTGAAAGGGGG	59.607	20	GCAAAGCAAACACCAAAAGGC	59.936	21	189
1007	TTCTGCCAAAACAGAGTTCTGG	59.048	22	TTCTCCTTCCGCCTTTCCTT	58.935	20	259
1008	ACACGTCTCTAAGTTTGATTTTGAT	57.27	25	AAGTGCCACTTTCCCTGAGG	59.889	20	273
1009	ACTTTCAACAATGTAGAGCACCT	58.281	23	CCCCATCCATCACAATTTTCGT	59.24	22	217
1010	TCATAGACCAGTTAAAAATCAGTTTCA	57.432	27	TCTTTTATTATTCACAAATCGACGCT	58.03	26	168
1011	GGTCAAACCGCCAATAAGCA	59.115	20	AACTTTGTCCCAGGCACAGT	59.741	20	143
1012	AGCCCATTAATCAGGCCCAT	59.137	20	GCATTCGGTTCTTCGGTTCG	59.905	20	155
1013	TTCGCCACCCTTCATGTCTC	60.036	20	TTTCATCTTGGGGTGTGGGC	60.542	20	251
1014	TTGACCGCGGCTTCAGATTA	59.752	20	ACTTGCGGACAAACAAAAGCA	59.796	21	270
1015	GAGGCAGCAAGCTTCCTAGG	60.463	20	CAACTCCAACCCCAACTCCA	59.815	20	100
1016	TGGGAACACAAAACAACAAGGT	59.099	22	CCGCTTGGGATCTTGGATCA	59.819	20	216
1017	TGCGTTGCACATTATTCCCT	58.167	20	AGGTAAGAGGCATGATAGTTTGA	57.042	23	274
1018	ACACCTGGGAGATATTGCACT	58.8	21	TCTTTCATTTCCTCCTCTTTATTCTTC	57.545	27	251
1019	CGAGATTGTTTAGTGAGCTGGC	59.65	22	ACCATCCTTTTCCACCACCT	58.842	20	101
1020	GACGTGCCCCTAGCTCATAC	59.968	20	CTGCTTCCAGTTTTGTACAGGT	58.786	22	126
1021	TGCAATGGGACTGCATTCCT	59.96	20	GGTCCAAATAAATGGTCCGGA	57.993	21	275
1022	TGGATCGGACTCCACGGTTA	60.324	20	ACAATCGTCTGGAAGCTGCA	59.965	20	163
1023	CTCTCTGGCTCAAAAGAAACGT	58.866	22	TGCAAGGTATCGCGTAGATCA	59.321	21	205
1024	TCAAACGACACAATGGGGAC	58.4	20	GGGACGTAAAGCCCTGTTCA	59.964	20	262
1025	AATCGGGGATTGTTGGGTCC	60.034	20	CTCACTTGTCGCGCACATTC	60.179	20	140
1026	TTAGCATGCTCAGCACGTTT	58.477	20	TCTTGTACGCTTTGGGCAAGA	60.203	21	136
1027	ACCTGATTCTCATCCCGGTG	59.167	20	CTTTTTGTGAAAGAATAACAACTCCTT	57.414	27	109
1028	CCTTCTTTACTGTTCGGTCCCA	59.962	22	GGTTCACGACAAAGTTGGTCC	59.667	21	148
1029	AGCACCCGATTTGACATGGA	59.672	20	CCAATGCTTATTCCTCCTTTTTCGT	60.106	25	103
1030	TTCTGCTTCTGTTGGGCAGT	59.817	20	CAACTGGCAGGGTCTTGTGA	60.179	20	274
1031	CCAGCCGTGTTCCACCATAT	60.107	20	TCCATGTTAGGAAGCATGAGATGA	59.59	24	231
1032	TGTGAGATGGTGTATGCCTGT	59.091	21	TCAAATCGAGTCAAATCAGTTACGA	58.846	25	274
1033	AGATGGCGTGACCTTTTCCA	59.6	20	CTTGAACGGCCTTCAGAGGT	59.965	20	264
1034	CGTGCAGCGAATCAAGAACA	59.487	20	TCCTCTCTCATTGATGCCGC	59.894	20	264
1035	GCAGGTCACAAGTCCCTCAA	59.891	20	AGAATGGTTTTCTCATTGCCAAT	57.25	23	272
1036	GCCTATGGGACGGCAAATCT	60.179	20	TTAGCTTGCGCATTTTGGCA	59.683	20	261
1037	AGTGGATTCATTCAGTGGTGCT	59.959	22	ACTTTGCCATTGTTTTTGGAATACA	58.647	25	280
1038	AAGCCAGCTAGAAACTGGGC	60.323	20	ATGCCGCGGAATAACATTGC	59.969	20	141
1039	ACGTCATCACCACCGTTCAT	59.68	20	GCAAAGGCATTGTTTGGGAAG	58.854	21	239
1040	GGCCAAGCCCACTATTCTGA	59.744	20	CTCTCTGCCAACCCCACAAT	59.961	20	275
1041	ACCCGTCCGTTTATTGACCC	60.036	20	AGCTTGACAGAAAACGCTTTGA	59.317	22	221
1042	ACACAGAGGGCATCTTTTCA	57.043	20	CAGAGCCACTGCATCATGC	59.272	19	114
1043	ACAGCACGAGAAAGGAAGCT	59.605	20	CGGTCAAAGCAGCTGCATTT	60.039	20	225
1044	ACATCAAGCACCAGCATCCA	59.961	20	AGGGCTGGAAGTTATCAATTGT	57.678	22	223
1045	TCCATCACTGTCACACTGGC	59.965	20	AGAAGCAGTTCAGAAGAGCAAGA	59.929	23	183
1046	CCCACTGTGTGATTTTGAGCA	59.044	21	CCGTCGGCTCGGGTTATAAA	59.897	20	276
1047	CCTTGAGGAGGTGTGCTGTT	59.891	20	ACAGTTGGAAGCCATTACTGGT	59.892	22	143
1048	CATTGCCACCACTGACAAGC	60.039	20	TGCCCAGACATGAGATTGGA	58.712	20	153
1049	ACTTTCTGTGAAGGCTGTGT	57.282	20	GCCAATCAGCAGCAACAACA	59.968	20	238
1050	CTTCTGCTGTGCTGACTCCA	59.966	20	TTGCATCGGGGCCAATTTTG	60.037	20	195
1051	TTCGTCGCGGATACAGAGAA	58.911	20	CTCTTCCGATAAGACACCGGA	58.978	21	277
1052	GGGGCGGGTTGGGATTTATT	60.398	20	CAGACCAGTTGAGAGCTGGG	60.037	20	130
1053	CAAGCTCATTGTGTGTATATATCCA	57.032	25	GGTACCCTCCAACTAGCCAAG	59.79	21	250
1054	ACAGTCTGATATGCTTCCTGAGG	59.613	23	TGTAGACCTTCCACAAGTGCA	59.234	21	155
1055	TCGCCAATTCCAGAATGTTGA	58.211	21	ACCTTGTGTGTTCCGAGTACTC	59.964	22	274
1056	AATAGTCGGGTCCTGGTTGA	58.053	20	GCACCTGCCATCATAGCTGA	60.179	20	187
1057	TGGTGTCGTTCATTTCCGGT	59.893	20	TCCATATGCGTGGGTGTGTT	59.673	20	266
1058	GGCCATCAGCAGTCTGTCAT	60.107	20	ACCACGTCTGATGGCATTGT	59.963	20	152
1059	CGGTTACAGGAGTGATACTAGTGT	59.361	24	GCATGAAAGAAGGGGCTGCT	60.969	20	248
1060	GCGGGTTCCCATGTCATCAA	60.68	20	TCTCTCGGAAACAAGCAGACC	59.999	21	271
1061	GGCAACAACCATTTACATATTCTGA	58.138	25	GGAAAGGATAGCCAGACCACT	59.159	21	175
1062	ACCATAGCATAGAAAACGTAGCTG	58.95	24	GGATTAAAAAGCAGCGCGGT	59.83	20	236
1063	TCCAGAACTCCACCTGCATT	58.933	20	AGGAGCCAGAAAATAGCATCCT	59.218	22	136
1064	CCCCATCAGACACTCAGACA	58.73	20	GGTCGGGTAAACGGTCGAAA	60.319	20	261
1065	CATCGAGCGGCAGGTAGAAT	59.967	20	GGGCCCTCTTTGTACGCTAG	60.179	20	218
1066	ACGTCATCACCACCGTTCAT	59.68	20	GCAAAGGCATTGTTTGGGAAG	58.854	21	239
1067	AGGTGGGGATGCTAAAGATTGA	59.148	22	CCTTCTTGAACCTGACCCCC	59.962	20	251
1068	TGGGAGTTCAAAGGTGGATGAG	59.96	22	AGAAAAACGCACCACCTCAA	58.242	20	180
1069	AAACCAGCGCTCCTCTATCG	59.897	20	TCTGCATGAATGGCATACGC	59.053	20	150
1070	AAAACCTCATCCCTGCGAGG	60.035	20	GTTCGACTGTCAGGCCTTGA	59.966	20	218
1071	AAAACCTCATCCCTGCGAGG	60.035	20	GTTCGACTGTCAGGCCTTGA	59.966	20	218
1072	AAAACCTCATCCCTGCGAGG	60.035	20	GTTCGACTGTCAGGCCTTGA	59.966	20	218
1073	CCTTCCGCCACAGGATGATT	60.107	20	TGGGTTAGGTCTTTTCCACAGA	58.95	22	121
1074	ACACATGAATGGTAAAAATGGCCA	59.714	24	ACCTCTCCATGACGAAGGAT	57.833	20	225
1075	TTTACCGTTGCTCCGACGAA	59.968	20	TGTTGAGAAAATAAAAATTGAGGGCA	58.496	26	131
1076	AACTTTCCGTTGGGCCTCAA	60.106	20	GGTGTCTGTTGTTGTCGACC	59.065	20	169
1077	TACCGAAGACCACCAGTTGC	59.966	20	AAGTCGGTGGGCTATTTGGG	60.034	20	145
1078	CTCACTGATAACCGCTGGCA	60.108	20	AGAAAGATTTGGCGGACGGA	59.676	20	259
1079	CAACCAGTCGAAGCAGTCTTC	59.205	21	ACAGTACTTGTTCGAGTTACAGCA	60.202	24	111
1080	TCCTCTTCAATCCTCCTCCCT	59.346	21	CTCCTCTCCCACTCACCACT	60.252	20	144
1081	ACTGGGATAAAGTGCTGACTGA	59.094	22	TACAAAATCCCCCTCTGCCC	59.371	20	179
1082	GGAGTCAATGAGTTAACACACACA	59.186	24	ACTCAAGAGGCCAATGGAGC	60.035	20	220
1083	ACTTTGCACGCCCCTTAAGA	59.89	20	AGTGAACGGGAGGAAGTTAACA	59.298	22	252
1084	GACTGGAGAGGCCTAAAGCG	60.179	20	CCAAGCTGAGGCATGTCAGA	60.036	20	232
1085	TACCCTGTTGTTGGTGCACC	60.467	20	ACCCATCAACTGAAAGAAAGAGT	57.946	23	263
1086	TGAATTCATCAATGGATTTCGGAA	57.228	24	ACAGCTTGTATTGAGGCCCT	59.005	20	191
1087	AGAGCACAACGGACTTGCTA	59.32	20	AGAGACCATGAAAGCTTAAAGATTCA	58.829	26	140
1088	ACCAACGTGATGATCACCACA	59.928	21	GCAGTCAGCACAAGAAGGAG	58.845	20	270
1089	AGCCATGACAGAAAGAGATGCT	59.761	22	TGCAGAAGTGGTGGCTATGG	60.035	20	122
1090	ACAGAAGGTTTCATGCGCTT	58.391	20	GCAAGCAGCTGAGATACATCAC	59.713	22	176
1091	CCCGCTGGTCTTACCCCTAT	60.763	20	TCAATCAATGGCCCAGGCTT	59.958	20	270
1092	AGATGCCCAAGTAGGAATCGA	58.601	21	TGTTCCTGCAATTTCCGGGT	60.179	20	116
1093	CGATATCCGCTCGAACACCA	59.97	20	TCAGCACGGGTCTTTGACTC	59.966	20	263
1094	TCCGGCAAAGGTCTTGTGTT	60.107	20	TATGTTCATGCCAGCAGCCT	59.743	20	196
1095	TGGAATTTTCATGGCCAAACACT	59.609	23	ATCTTCTTGCCTCCCTCCCT	59.955	20	218
1096	GGACTGCTCCCCCTCCTTTA	60.621	20	GCCCAACACCGGATATGGAA	60.107	20	276
1097	ATCCAAGCAGAAGAAGCGGT	59.674	20	TCCTCAGGATTTCACCCCCT	59.879	20	220
1098	TCGCCGCAGATATTCATTTTTGT	59.623	23	ACATTCACTGGAACCACGGA	59.238	20	183
1099	CGATTCCGGTGTTGTTGTTGA	59.4	21	TGTCATGGATCGCAACTTTTGG	59.771	22	224
1100	ACAAGGAGGATTCTGCCATGG	60.064	21	AACGCCCATCCTCTCTCTCT	60.033	20	220
1101	CTGGTGCGTTCTACATTGCAG	59.871	21	ACAAAGAGTACGAGTTTCTCCGA	59.433	23	264
1102	GAGGAGCAACAAGGCCTTCT	59.963	20	GCCTGGAAGCAGCTACAAGA	60.036	20	245
1103	ACTCTATGGTCCATTGGGGC	59.153	20	AACATGTTGTGTGCTTCGCC	59.969	20	278
1104	TTGGTTGGCTTAGGCGCTTA	59.963	20	TCGTCGTCAGTTGTCCTGTT	59.257	20	270
1105	CAAAGCTGCTCCTTACGCAC	59.833	20	TGTAGTCATAGAGGTGAACCATCT	58.48	24	260
1106	CCTCCTTCTCTTGCTCTTGC	58.263	20	AGGGGGATGCAATAAGAGCT	58.473	20	280
1107	GGAAGGAAGAAACTGGAGCTGA	59.961	22	AGCACTCACCAGTTTTCTCCT	59.229	21	105
1108	TGTGAGTTCGAGTCACCACG	59.97	20	GGGGGCATGAGAAAGTGAGT	59.67	20	218
1109	TTACATGTATAGAAGATTGGGGAAAAA	57.017	27	TGGGTCATTTCACCACCTTTG	58.685	21	187
1110	CAAAGGTGGTGAAATGACCCA	58.685	21	GGCTGTCGGTTCTGTCGTAA	60.039	20	279
1111	ATTGGAACGAGAAGCCTGCT	59.674	20	AGGGATTTAAGGACCATTAGGCA	59.208	23	226
1112	TGGGGTTCAGCCAAAATGGT	60.105	20	TGTGCATGTATGTGGTCAACT	57.861	21	160
1113	TTGGACACAGCCGTTCAAAA	58.535	20	GCCAGTAGACCAGCCTCTTG	60.108	20	278
1114	TCCAAAGACTCAAGCTTTCCCA	59.825	22	TGTTGGTCTACTTGGTGTTGGT	59.76	22	240
1115	CGCACGTTAGCAACAGCTAC	59.907	20	TCATCCCCCTCACTCTACGG	60.106	20	255
1116	CTGACATCACCCGCTGAAGT	60.037	20	CCTTCCTTGCAGAAAGCCAC	59.4	20	200
1117	GGCCACGAACCACCAAGATA	60.036	20	TGTGTGTCTATGTTGGCTCTCT	59.1	22	140
1118	AACCGGCTTGACTTGCAAAC	59.898	20	AGCAAACCTCCCGCAGTTAA	59.89	20	178
1119	AGTGTCGTGACTTGATTGCT	57.467	20	TCGACTCAATAGTGCACCAACA	59.963	22	181
1120	TGAAACATGGACTAAGGGTGAGA	59.093	23	ACGTTTAGGAAAACCCCACCT	59.504	21	193
1121	AACGATACCAGGGCAAGGTG	60.035	20	CAGCTTTTGGTGTTCTGGGC	59.967	20	176
1122	TCCAAGCACATCTCACAACT	57.063	20	TGGGGCTCCTACGGTCATTA	60.032	20	179
1123	CTCCTTCACTTCGGGTAGGC	59.824	20	TGGTGAAGAAAGAGGAGAAGCT	59.025	22	184
1124	TAACACACTCATGGCCGCAT	60.036	20	CGTGTGACTGCTAGGACGTT	60.039	20	241
1125	ACGAAACCGAAAAAGCCATGA	59.049	21	TGTGTGTTGCGAACTTGAGA	57.983	20	265
1126	TGAGGTACAATTCCCAAAAACCT	58.19	23	CCATGGCATATAGAGTTTAAGTTCCA	59.002	26	279
1127	TGTCTTGAAGAAGAAGCAGATGT	58.034	23	TGGCCCAAACTATGTCCACC	59.961	20	238
1128	TGTTTTGCCAGAAAGTATGGAAA	57.139	23	AGTGTTCCGCCATTGAGAGG	60.036	20	272
1129	TGGTTTAAAGCATGGTTATCTTGG	57.72	24	GGGTATCACTAGCCCCTTTCAG	59.895	22	260
1130	CGGGTCATAATTCAACCGGC	59.339	20	AGCCCATTTTGACCCACCAA	60.105	20	236
1131	CACGGGGAAAGCGAGAAAAC	59.763	20	GGATGGGTGCAGGGAAGAAA	59.96	20	268
1132	CCCCTTTGATCTCTGTCCTTCC	60.093	22	GCTTTTTGCCGGTGACTGC	60.662	19	234
1133	ACAACTACGGCCATTGTCACT	59.928	21	TCTGGGTCTATGGGGAGGAA	58.976	20	259
1134	AGTTGCACTGGGAATGGTGA	59.522	20	CCTGAAGTGTCCGGACGAAA	59.967	20	162
1135	CCGTCGTTCCACTTTCCACA	60.531	20	AGAAGCGTTGGGATTTGGGA	59.596	20	154
1136	TCAAGTAAGACAATTTCAAGGGCA	58.863	24	CAGTGTATTCACAAAATGCCAGGT	60.022	24	280
1137	TCTCCTAGTTCATCACATCAAGTT	57.388	24	CCGAAAGCCTGAATTGATGTCC	59.902	22	100
1138	CCCAAGCCCACTAAGAGGTG	60.035	20	GCTTCCAAAATTTTAAGAATCCCACA	59.066	26	257
1139	GTGGTGGCAGTAGCTCAGAT	59.461	20	TGCCACATAACCAACATCTCT	57.281	21	160
1140	ACTCCGGTGACTCTTTTCCG	59.683	20	GCTTCGCAAACAAGGTGCAT	60.319	20	226
1141	GGTTACACGTACTGGAAGGCA	59.999	21	CCACAAGCTTAGATGCCACG	59.271	20	272
1142	GGCGTGAGTTAGCACTACCA	59.754	20	CACGTACGTGTAACAAGACAACT	59.207	23	261
1143	ACCCCCATGAAGCAGATCAC	59.743	20	CCTGTGACCTGCTATCGTCC	59.897	20	189
1144	TGTTGTTGGCTGAAACCCCT	60.033	20	GGAGGAAGGCTAAGGGCAAA	59.668	20	278
1145	CCAAACAGAACCAAGTGCGG	59.969	20	CCGCCCAAATTTTCAAACCCT	59.928	21	280
1146	CACCACGCAAAATATTAAACTTAGCA	59.196	26	TGGCCCTTTTTCTTAACACCG	59.042	21	117
1147	TGATGGTCTCCAGCATATCCT	58.018	21	CGCTGCCACAACTTGAAGAC	60.041	20	264
1148	TGATGGTCTCCAGCATATCCT	58.018	21	CGCTGCCACAACTTGAAGAC	60.041	20	264
1149	ACGACCAAGGGGAAAAACGT	60.107	20	TTGAGAGGGTGGCACTTGAG	59.602	20	144
1150	CCTTGTTCGTGCTCCCATCT	60.036	20	CCACACAGCCTGGGATCAAT	60.034	20	269
1151	TGGGAGCAAGAAAGAGCTGG	59.963	20	TCGAGTTGATATAATAAGGCGGCA	60.022	24	259
1152	AGCAATATCCTGAGAACACAAGA	57.573	23	GGGTGCCGGCAGGTAATATT	60.179	20	275
1153	CACCCCTCCCCCAATTGAAC	60.615	20	TCCTGCTGGAGTATGTTCCC	58.796	20	211
1154	CCGCGGATTTAGGGTCTGTT	60.108	20	GGGTGGTTTCCGGTGAGAAA	60.179	20	280
1155	TGGAGGACAGAAGAAAAGGTGA	58.954	22	AGACCCTATGACAAAAGCTGCA	59.96	22	271
1156	TTTTGTGGGTCTCTTGCCGT	60.107	20	TCGAATGGAGTTGCAGCAGT	59.965	20	260
1157	GGAGAAGACCACAGCCGTAA	59.393	20	TGACTGACCTCATTCAGCTCA	58.749	21	208
1158	CGGTGTTTCACTGCCAAACA	59.546	20	GGTGGTGAAACATGGATGTGG	59.454	21	169
1159	GCTAGTCTCCCTTACTGCCC	59.246	20	TCACCAGGCAGTCATTGACA	59.236	20	229
1160	AGAAAACAGAGAATGCCCCC	57.778	20	TCGTGCATTCGTCCATGATT	57.977	20	186
1161	CAAAGCTTTAACCAGAACCACA	57.353	22	TGGGTCGAAAAGTGGGTGTT	59.744	20	280
1162	CAAAGCTTTAACCAGAACCACA	57.353	22	TGGGTCGAAAAGTGGGTGTT	59.744	20	280
1163	CAAAGCTTTAACCAGAACCACA	57.353	22	TGGGTCGAAAAGTGGGTGTT	59.744	20	280
1164	AGCAACTTTGGGTGAGTTCCT	59.785	21	GATCAGGGGGAACTGCAGTC	60.107	20	117
1165	GTTTCTGGTGCAAACAGGCA	59.541	20	AGTATCGACCTAAGAAAAATGGCT	58.009	24	211
1166	AGCTTCTTAAATGGCGGGCA	60.323	20	ACGAATTAGGGTTGGGGCTG	60.034	20	265
1167	TCCTGAGTTTTTGAATACTTAGGTCCT	59.983	27	GAACAGTCCAGGTCCACACA	59.532	20	130
1168	TGAACCTAAGTGTACAATAGTGGTCA	59.732	26	AATGAGCCCAGCTAGTTTGG	57.865	20	253
1169	ACAATCTTTGCAACCAGAAACA	57.266	22	TGCAAAGATTGTAGCTTTTGGGG	59.993	23	199
1170	TGAAACATGGACTAAGGGTGAGA	59.093	23	ACGTTTAGGAAAACCCCACCT	59.504	21	193
1171	GGCACTAAAGAAAGTCTTGCCTG	60.058	23	GGAACACCATTTGCAGGTGG	59.682	20	274
1172	AGCTAGATGACGTCAGTAGCA	58.355	21	TCAATGTGTGGATTGGAAAGGA	57.889	22	280
1173	CACCCCCTCCTCTCTCTTCA	59.958	20	GGGGTTCCAAGATTGTGGCT	60.252	20	267
1174	TGTTTGAATACCACCGAATTGCA	59.43	23	TCACTGTGTTCATTCGTAGCA	57.621	21	147
1175	TTCACCCGGACACACTGATG	59.965	20	TCCAATCTTAATCTTGGCCTTGA	57.808	23	183
1176	TAAGGACCCGTTTGGCCATG	60.323	20	TCTTAAGGCTAGCTCTACGTCA	58.118	22	240
1177	CGTAAGCTAGCCCAGACACC	60.179	20	ACACAGCAGCCCAAAGTGAT	60.179	20	170
1178	TCCAAAGTGCATAGGCCATCT	59.434	21	ACGGGGGAAAATAGACTTGCA	59.647	21	200
1179	TAGGGAAGGAGACGGGTGAG	60.033	20	AGTTCCAGCTCTGTTGGACA	58.868	20	246
1180	TAGTGGCCGGAATTGTCACC	60.036	20	CACATCTCTCCTCAGGTGCC	59.822	20	161
1181	TCTCATTAAGGGTAAAACGGGT	57.086	22	ACATGTGTCCCAATTTTAGGGG	58.56	22	127
1182	TGAGGATGCCACTTGGAAGT	58.933	20	TTCGATGCCCGTAAATGCCA	60.393	20	211
1183	TCACATAGATCCTTAACCGAGACG	59.725	24	GGTTCAGTTGGGCTCCCTTT	60.179	20	205
1184	ACCACGGGAAATCACCATCC	60.034	20	GCAGAGCAACTTCATGGACG	59.555	20	173
1185	ACCCCTCTTCTTCCCCCATT	60.179	20	GCAAAAGACATAATTTTGGTACCCT	58.303	25	279
1186	ACTACTCCTCGAGCAGCTCA	60.035	20	CCTCTGCATCAGTCTGTCGT	59.47	20	260
1187	TCGCACTCCAAACAGTAGCA	59.609	20	TCCCAAATGGATGTGCTGCT	59.96	20	183
1188	TCCCGCCAAAAACTGGGAAA	60.397	20	TGACCGACTCGACAGGTTTG	59.968	20	172
1189	AGCACCAAATGGACTGCGTA	59.964	20	TGGCCTTGTTACTGCAGCTT	60.179	20	223
1190	TCTTGAAGTGGTTGTCGATTCT	57.663	22	CCAAGGCTAACAAAATGGCCA	59.377	21	235
1191	TGTATGCCAGCTGGTCCTTG	60.035	20	TCTCCCTCCAAAGCACCAAC	59.89	20	170
1192	GCCGGTCAGATCTCTAGCAC	59.969	20	TTCCCCACTCCTTCCCTTCA	60.104	20	253
1193	AGGAGGCAGATGGAGTTCCT	59.956	20	CACTGTACGGCTGAAGACCA	59.683	20	178
1194	TTATCAGCAGCTCCAACCCC	59.744	20	TCCCTGATGGAATTGGTTTATTATACT	58.267	27	266
1195	ACAAGGTTCTTTCCAAGACAAGAC	59.359	24	AATGTCAGGTTTGCCTCCCC	60.252	20	277
1196	ACGTGCAAGTTAAGTGGCAA	58.615	20	CCAACCAGATCCAACGTCGA	60.038	20	212
1197	AGCTCAAAACAGACCTAGGCT	59.019	21	TGAGGAGCAAGGAAGCATCC	59.746	20	180
1198	GTGCAGCACCTTTTCGCTTT	60.249	20	AGGCAATTTCTTTAGTCTCCTGT	57.752	23	276
1199	ATAAGTCCAAGCCTCCACGG	59.458	20	ATTGCCTCCACAGCTCAGAC	60.036	20	166
1200	GGTGATGACTGGATGCCACA	60.035	20	ACTTCGCCCCATCGACTTTT	59.964	20	194
1201	AGGATAGGGAAAGAGAAGCGG	58.957	21	AGTTGGGGTGGTTGAAGGTG	60.106	20	103
1202	CTGATCTTCTGATCCTGCCCC	59.928	21	GAGCCCATCATATGCAGACCA	59.927	21	212
1203	ACACTCCCCTGCAATCCATG	60.034	20	GCCTAGAAGCTAATCCCGGG	59.678	20	222
1204	CCCATTTTCACTGATTTGCCCA	59.698	22	GCTGTCCGCTTAGAGTTCGT	60.109	20	262
1205	CTGACCCAGACACCACACAA	59.82	20	CTTTGGGAGGCTCAAGGGTT	59.887	20	184
1206	TGACACCGGTCCAATCCTTG	59.964	20	ACTACAGCCATGGATCTGGC	59.528	20	230
1207	GGGACCAGGTAGGGGCAA	60.613	18	CCAAGGGGATGAGGGTAGGA	60.03	20	270
1208	AGAGGGTTTTTGGTGTTTTCCT	58.28	22	GCCATGAGTACTTGTTTGGCC	59.798	21	124
1209	TGACACATCTTGCTTTACCGC	59.196	21	TGCACGAGATCTTGCTGTGT	59.966	20	116
1210	TCCAAATGCTCCCAAAGTTGC	59.656	21	AACGCTTGCTTTGTGATGGA	58.682	20	126
1211	TGGGGCAAATCATCCCACTT	59.587	20	AGAGTGGCACCTTGTAACCT	58.565	20	266
1212	TGGGGCATCACTAATAGGGT	57.794	20	CTGGTTAGTGATGGCCAACCT	59.995	21	173
1213	CCGAGTTCGTATCCACTCGG	59.971	20	TTTAGCCGCAAGAACTCCCC	60.322	20	210
1214	AGGCCGAATTTTGTGAAAGCT	59.036	21	TCTGAACTGACCTTGCTGCA	59.531	20	263
1215	TGATGGCTGTCCGGAAGTTC	60.036	20	AGCTAGGACGAAAAGCTAAGGA	58.902	22	247
1216	GGCTTCCTCGGGATAACTCA	58.879	20	TGGGCCGACATTACCTTCTG	59.748	20	280
1217	TCCGTGGACTTGTCTTCATCA	59.032	21	TAGCACCCCTGTAGAGACCC	60.032	20	190
1218	GGGTCTTTATTCACACCCCCT	59.361	21	GTGCATGCATTAATGGTGCCT	59.863	21	195
1219	CGAGCATGGCTGAGAAGGAA	60.108	20	CTTCACCCACACTCCCAGTC	59.965	20	247
1220	GGCAGCCTGATACAACATTGC	60.202	21	GCTTCCATAGATTCGATCGTGG	59.01	22	211
1221	AACTCATAGCAAGCACACCA	57.433	20	TCATGTACTTCGAAGGTATATTTGCT	58.502	26	162
1222	GGCAACACACGTGACTCATG	59.764	20	CCAATACCTTTCCCTCACACCA	59.959	22	278
1223	TCACTGGGGATTGCACTCAT	59.006	20	CGCAGAAAAGGATTGAAGATGCT	59.872	23	158
1224	AAGCAAAATGTGGGAGGGGT	59.809	20	AGAGACATCCTCATTTGCTCTT	57.159	22	146
1225	GCCCTTTGCAGGATGATTTCA	59.173	21	GCTTGGGTGTGAGGGTAGAC	60.036	20	150
1226	TAGGCGGGAAGATGGAGGAA	60.032	20	CATTGCCAATATGGACCGGC	59.685	20	203
1227	TAGGCGGGAAGATGGAGGAA	60.032	20	CATTGCCAATATGGACCGGC	59.685	20	203
1228	AGGAGCAATCGCCACATCAT	59.818	20	AGCACCCAAAGAAGAGATGGA	59.012	21	260
1229	ATGTGGGAGTGGCTGATGTC	59.746	20	TCCTACCAAGAGGGAGCCAG	60.326	20	163
1230	CTCCTGAATGTCGAGGCACA	59.753	20	AGGGCGCTTACCATCTGAAC	60.108	20	190
1231	CTGCGGTGACATCAGATCGT	60.179	20	CTAACAACGCAGACCGGGAT	60.108	20	192
1232	CCACACAAATGTTGGCACGT	59.898	20	AGGTATACTCTGCCTCTTAATCTTG	57.703	25	276
1233	GTGCTCGGGTCAGCTCATTA	59.824	20	TCGTGTGATGTAGTGATCTCCT	58.378	22	163
1234	TCTTACGGTATGAAGTTACTCCTTT	57.528	25	ATATTGACGAGAAATGTTCTGAACA	57.094	25	256
1235	TCCTCCCATGATAAGCCCCA	60.029	20	TTGCCCATCAGAATTCCCGA	59.377	20	235
1236	TCCTCCCATGATAAGCCCCA	60.029	20	TTGCCCATCAGAATTCCCGA	59.377	20	191
1237	AGAGCACAGTGTCTTGTGCT	59.533	20	AGAAAAGGGCACACGTGGAT	59.89	20	244
1238	AGAGCACAGTGTCTTGTGCT	59.533	20	AGAAAAGGGCACACGTGGAT	59.89	20	244
1239	AGAGCACAGTGTCTTGTGCT	59.533	20	AGAAAAGGGCACACGTGGAT	59.89	20	244
1240	TGAGGCGTGTACCTTTCTCC	59.393	20	TACACTGTGAGAGCGACACG	59.763	20	148
1241	CGTTCTAGAAAAATGGATCAGGCA	59.364	24	CACACCAAAGGCCACAATGG	59.966	20	205
1242	TGTCGCTTGAAAATTCAAAGTCT	57.501	23	AGGGTTTACGTTGAGAGCGT	59.322	20	242
1243	GGGTTCCAGCCATCATTTGC	59.824	20	AGCAAATAAAGCCTTGAAAGCCT	59.42	23	228
1244	CTTTCCTTATACGGGCCGGG	60.25	20	TGACTCTCGCTGTGTAAGGC	59.756	20	171
1245	GCCACCCATCACCATCATCA	60.107	20	ACCCATCTCTCCCATTTGCA	58.998	20	189
1246	CCAGCACTCCCCACTGAAAT	59.961	20	AAGGCTGTTGATAGCTGCGA	59.75	20	149
1247	CCACTTCTTCAAACCAGTAAACCA	59.357	24	ACTGGAACGACGTTACGGTC	60.04	20	169
1248	CGTGGAGGCTGGGTTGTTAT	60.035	20	TGGCCACCAACTTAAAATGCT	58.675	21	234
1249	TGGGTCCACAAAACTTTGGT	57.76	20	CCTCCATATTCGGGGCACAA	59.817	20	264
1250	CGGACAATAGCTAACAGACGC	59.147	21	ACGCTTGGGTGTGTGAGTAT	59.315	20	221
1251	TGCCAACTATGCCCTTCACT	59.302	20	AGGACAGTTTACAGAGCCCT	57.969	20	280
1252	GACTTGGGGCTTGAGTGTGA	59.891	20	TGTTTCCACCATGTCTTTTCCT	58.09	22	211
1253	ATACTGGCCACCATACACGC	60.179	20	AAACCCATGACCAAGCCTCC	60.252	20	177
1254	GGTGCCAACTGCCAAGTCTA	60.251	20	CTATCACGCGTTGAAGGGGT	60.108	20	219
1255	GTAACTTGACCCCTCCTTTACCC	60.308	23	GGTTGAGAAGAAAGGCTGGC	59.115	20	100
1256	CTTGCTAGCTGGATCCACGT	59.823	20	TCGCTCGGCATGACTTTAGA	59.185	20	279
1257	GGGTGTGTTTGTTAGGAGGGA	59.578	21	ATTATGGGTTGCTGGTGGGG	60.032	20	265
1258	TGTAATGTCAAACAGGCCCT	57.03	20	TGGCTTACACTTGATCGCTGA	59.725	21	181
1259	AGGTTGAGTTACATTACTGTTTGGTG	59.738	26	CTAATTGCACGTTCTGCCGG	59.903	20	184
1260	TGCATGTGGACTGAATAAGGACA	59.991	23	GCAATCCTTTCGAGGTTGATCG	59.969	22	273
1261	ACCCACTAAAAAGGATTTTCTGTGT	59.103	25	TGGAAGGACTTGGTCACTGA	58.199	20	129
1262	ACGACAAACTTGGGTCTGAAGT	60.093	22	AGGCATAAACAGCGGCTGAT	60.107	20	276
1263	CAGGGTCCAAACACTCCACA	59.817	20	AGCCACAAAAAGCAACCAGC	60.179	20	275
1264	TCCCAAATTGAGCAGGAAAATCA	58.841	23	CCAATGACTACATCCCGGTGT	59.79	21	230
1265	GCTCTGGCACAAAACCCAAC	60.249	20	CATTTTTCGGGCTGGCCAAT	59.75	20	234
1266	AAGCAGCAGCAGCAGTGATA	60.036	20	TGCTGCTCTCTTCCTTGGTC	59.677	20	225
1267	GCCATTTTACCTCCCGTACCA	60.065	21	CTCTGTCATGTACTGCCCCA	59.095	20	264
1268	GCCTTCTTGTTGTAGTAAAGGTGG	59.784	24	ACCTCCCTCTTCTGTCCTTGT	60.133	21	122
1269	AAACGCCCAACCCTCTTTGA	60.106	20	TCCTCTATGGTAGCCTGTCAGT	59.755	22	251
1270	GAGTCTGTTGGTGTGAGGGG	59.965	20	TGCCATAACTCAACAACCTCA	57.5	21	278
1271	TGCTGACGTTAGAGCTCCAC	59.756	20	TGCTTCCCGCTGCTCATTTA	60.036	20	202
1272	CACTAACCAAAATAAGCCCAACT	57.278	23	AAGCAGCCTACACCAACGTT	60.179	20	144
1273	CACTAACCAAAATAAGCCCAACT	57.278	23	AAGCAGCCTACACCAACGTT	60.179	20	144
1274	GCCTGCATCAACATCATTGCT	59.864	21	GGTGATGTGAACGCCAGACT	60.321	20	274
1275	ACGTCATCACCACCGTTCAT	59.68	20	GCAAAGGCATTGTTTGGGAAG	58.854	21	239
1276	CCGGCAATCTAAAATACCCTGC	59.707	22	AGGTACGTCTCAATGGCCAA	59.019	20	191
1277	CAGTAGGTCCCGCTCAAACA	59.68	20	TGCCTTTCTGAGAAATGCTCT	57.57	21	261
1278	GGAAGGGTGCAGTGGACTAC	60.036	20	AATCACATAAATTTTATAGCACGCATT	57.251	27	214
1279	GGCTGTTTTCATGCACCAGA	59.039	20	TGGTAGTTGTACGTTATTTACAGGGT	60.015	26	170
1280	CCAATAGGATCAATCTATCCAAATGCA	59.605	27	TCAACTCGTCACCGTGTCTT	59.257	20	278
1281	CGGTGCGAGTAGATCAACTCA	59.868	21	AGTCGAGCTCGCAAAACGTA	60.04	20	207
1282	GCGTGCACAAATTTGGTCCT	59.968	20	ACCAGAGTTAGAAGAGTGGCT	58.104	21	243
1283	AAGGTTGGTTAAGTGCCCCA	59.441	20	TAGTTGGGTCTCACCGTCGA	60.251	20	174
1284	ACGGAAAAACACAGCGCAAA	59.829	20	AGGGGCCCGAAGAAATGAAG	60.034	20	224
1285	CGACAATTTCGCTTAGGGGT	58.266	20	TGATCTCTGATCGACCATGCA	58.966	21	265
1286	ACTGTGGGATTCAAACGGCT	59.89	20	ACGGAATTCGAACAACTCCCA	59.929	21	243
1287	TCGGAAGAGATGCAACTGCT	59.39	20	ACCCACACACACGACACAAT	60.107	20	266
1288	AGCTTCTTAAATGGCGGGCA	60.323	20	ACGAATTAGGGTTGGGGCTG	60.034	20	265
1289	GGTGGCATGGTACTTCCTCC	60.107	20	AGGGTAATGCGTGGTACTGT	58.727	20	276
1290	AAGAAGCATCAGCCTGGTGA	59.305	20	ACCGTTGACATGAGTTGCAC	59.056	20	115
1291	CAACTCTTCGGTGGCTCGAT	60.109	20	TCTGGTGAAAGCACTGGTGA	59.163	20	217
1292	ATCAGGCGCGCTTATCTTGT	60.179	20	AATGCCGCACAAATGATGCA	59.753	20	262
1293	GGGTCTCCGATGCATCACAA	60.108	20	AAAATGTGTGCGCTTCGGTG	60.318	20	122
1294	GGTGAAGATGGTGTGTGGCT	60.251	20	CCTGTTGTTTGCTGCTACTGG	59.732	21	276
1295	GGCTAGGCTTCGAGTCTGTC	59.898	20	TTCTGTCGATTGGCCTGCAT	60.035	20	223
1296	CGTTCACAAAGGCAGATGACA	59.127	21	CGACGTTAAATGCTGCTCGG	59.975	20	253
1297	ACACTGGTGGAGTTCTTGGA	58.493	20	AGACTTGTTCCCTTGACGCC	60.25	20	232
1298	CTGGGATTCTCTCAGCAGCA	59.46	20	TACAAGTGGGGTCTGGGACA	60.105	20	161
1299	TGTCAAAAGCCAATATCATGAACCA	59.52	25	GTTGCAACGGACCTTTGGAC	59.97	20	145
1300	CATCGAGCGGCAGGTAGAAT	59.967	20	GGGCCCTCTTTGTACGCTAG	60.179	20	218
1301	CACTATAAATCCTCCTAAAATGGGGA	58.244	26	TCCCCAAATCCACTTGTGCA	59.813	20	231
1302	CCTCGAGCTGATGCATCCTT	59.894	20	TCTTGGTGAAGAGACGGGGA	60.179	20	266
1303	CAAAGAATAGGGTCGCAACACA	59.189	22	TGCATTTCATGTTCTGGGGT	57.693	20	217
1304	ACCCCAGAACATGAAATGCA	57.693	20	TGCTCTGTTTTTCTTTTTATGCAAGG	59.52	26	104
1305	ACCAATGAACACTCAGACATCCT	59.671	23	TGTGTTTGGTTTGAAGGTGAAA	57.126	22	121
1306	GCCTTGAACATGAACGGTCC	59.478	20	TGGCTACCATTGGGATGTGG	59.742	20	238
1307	TGACACGGAGGTCATGTGTG	59.967	20	TGTGTGCGCATCAAGAACTG	59.412	20	219
1308	AATCCAGTGCCATCGGAAGC	60.749	20	CGACGACGTTGGAAAGTGGA	60.596	20	251
1309	AGTGGAAAGAGGTTCAGCCG	59.965	20	TTCTAGGGGATTTCTGCGGC	59.82	20	114
1310	TCTCTCCCTAACTGCCGATGA	60.064	21	CTTTTCGGCAAGAAGAGGGC	59.476	20	276
1311	CGCTCAATACACGCTCATGC	60.043	20	CGACAACAACAGCAACAGCA	59.901	20	179
1312	TGCAAAGATCCGAAAGCATGA	58.565	21	TCTGGTGGATGCTGAGCTTG	60.036	20	106
1313	CAAGCTCAGCATCCACCAGA	60.036	20	TGAGATGAGGGGAGTGGATCA	59.708	21	270
1314	TCAGTCGATGAGTGGAAATGGT	59.433	22	CAGTCCGAGTCACTGGAACC	60.038	20	279
1315	TGAAACTTGCGTGTCTACCA	57.394	20	CACTTTCGGAAGCACACACC	59.692	20	273
1316	AGGAATACCACCAGCTCCCT	59.955	20	CGTAATACAGGGCTTGGGCA	60.107	20	228
1317	TACCGAAGACCACCAGTTGC	59.966	20	AAGTCGGTGGGCTATTTGGG	60.034	20	145
1318	AACTCATAGCAAGCACACCA	57.433	20	TCATGTACTTCGAAGGTATATTTGCT	58.502	26	162
1319	ACTCCGCCTTCATTTTCTCA	57.141	20	GTATGCGGCCCCCTAAACT	59.47	19	162
1320	CCTCTTTAACCGACTATGCCCA	59.83	22	TGTCCATTTGAATCATTGTGTGGT	59.412	24	149
1321	GAACAAAGCAGAACGGAAGCA	59.666	21	CGAGTCCATTCTGTTTAGGTGC	59.327	22	275
1322	TGTGTGTGGTGTTCCTGCAT	60.107	20	TTAGCGAGGCTCCTTCTTGC	60.108	20	173
1323	AGAAAAATAAAAAGGTGGCGCA	57.671	22	CCCGATTACGACCCGATTGT	59.896	20	128
1324	TCGAGCACATGTGAATCGGA	59.47	20	TGGTTTGATTGACAACTTGGGA	58.363	22	279
1325	AGGTCACAAAAACCCTCCAAGT	60.024	22	TGTTGGTATGTTTCTGAATTTCCTCT	58.996	26	278
1326	AGGGTGTTCAGGACCGAGTA	59.886	20	ACCATTCCTTGTGAGGCTACA	59.015	21	276
1327	CCTGTGTCTTACGGACCTGT	59.033	20	CACAACATGTGCAGGAGAGT	58.112	20	257
1328	AGTCATCCCCTGCACATTCA	59.006	20	AGGGAAAGTGGCTTTGCTCG	60.891	20	280
1329	GTTTGGACGACTGGGTGCTA	59.966	20	TCACTGATGCTTGAAAAGGGA	57.493	21	166
1330	TGGTGGTGGCATTGTAGGAA	59.226	20	TCCGTAATCCCCAGAACCCA	60.253	20	245
1331	CCAACAAAACTTCCTCCTTTTGGT	60.081	24	TGCTGTAGTATTCTGGCGGG	59.536	20	255
1332	CCGATGATCACACACGAAGC	59.353	20	GTCTGCAGCCTTCAACTCCT	59.964	20	236
1333	ACCCTTTCACACTTTGCCAT	57.913	20	ACTGCTTTAGGAGTGCGACA	59.32	20	278
1334	ACGCATGGCTTCGTGAATAC	58.993	20	TGATCGTATCCTACAAGCACGT	59.314	22	203
1335	TCGATAGAACCAAAAAGACAAACA	57.071	24	CCGGCAAACACTTAAAGTAGTGA	59.189	23	204
1336	CCTACACCACTGCCAGTCTG	60.037	20	GGGTTTTGTGTAGTGGTGCC	59.328	20	213
1337	GGCACTAAAGAAAGTCTTGCCTG	60.058	23	GGAACACCATTTGCAGGTGG	59.682	20	274
1338	AGCGAACAAATTTTCCGGCC	60.039	20	CCATCTCCGGCGGAAATTCT	60.179	20	165
1339	GTGTGACATTCTTGAAGGTCGTG	60.06	23	GGTAGCCGTTCCGTACATCA	59.543	20	279
1340	GTTCTTTCGACGACCTGGGA	59.684	20	CACATCATGCAGGGAGGAGA	59.165	20	276
1341	TTGCTCAGCTCTTCCATCCC	59.746	20	GAGAAGGCCTATGATCACGCA	59.931	21	243
1342	GGATGTCAAGGGCGAGTTGA	60.036	20	ATTGGGGCAAGTTTAGGGGG	59.957	20	242
1343	AGAGGTCACTTACATTTTAAGGTTCT	58.253	26	ACGTATCGTGAGTGCTGCAA	60.039	20	161
1344	GCCAAAGTTAAGCATGACAAAGC	59.57	23	AGGGACTTCGACTACCGCAT	60.684	20	239
1345	GTTGGGCACTGCAGAACAAC	60.249	20	AGGAACAGAACCATGCTGCA	59.889	20	278
1346	TGGAATTTTCATGGCCGAATACT	58.723	23	TGGGGAGGGTGATGTGTACA	60.179	20	111
1347	ACAGAAAGGGGACAGTCTGG	58.94	20	AGCTCAGCTGGTACAACACA	59.241	20	256
1348	CCTAAGTTTGGGGGTGGTGG	60.252	20	CGCCCATTAGGACCTCCTTT	59.453	20	242
1349	TGAGGATGCCACTTGGAAGT	58.933	20	TTCGATGCCCGTAAATGCCA	60.393	20	211
1350	TTCCCCAACTAGCAGTGCAT	59.302	20	TCCCTTTTGCTCAAACTTCAAGT	58.977	23	124
1351	TAACAGCCAAATGCAGCACC	59.397	20	TGTGTTATTTAAGCCGCGGG	58.912	20	126
1352	CCTGTTCGCATTTTCTCATGCT	59.837	22	TGTGGACTTGGTGTTTGGGT	59.667	20	253
1353	TCGAGAGCAGAACATTGCAGT	59.999	21	AAAATTCAAAGCGGCTGGGG	59.679	20	200
1354	CAAAAGTTCGAGTCCTGCGC	60.111	20	AAAAAGGTGCAACGGGAAAAA	57.664	21	237
1355	GCCCAGGTGTGTGCTTATTC	59.189	20	GCCTTACATGGTGGGACGAT	59.82	20	270
1356	AGCCTAATGTTCAACCGGCT	59.672	20	TAGTGGGTTGGATGGTCCCT	59.88	20	249
1357	AACCAGAGGCACAGAACCTT	59.153	20	AGACTATTCAGGACACGGCT	58.146	20	128
1358	ACCAAACACATTAAGCATGATCTT	57.405	24	CAACACTCGATTGTGGCTGC	60.11	20	248
1359	AACCAGAGGCACAGAACCTT	59.153	20	AGACTATTCAGGACACGGCT	58.146	20	128
1360	AACCAGAGGCACAGAACCTT	59.153	20	AGACTATTCAGGACACGGCT	58.146	20	128
1361	ACCAAACACATTAAGCATGATCTT	57.405	24	CAACACTCGATTGTGGCTGC	60.11	20	248
1362	ACATACTGGCAGATATACAGGTGA	58.852	24	GGTCGTTGAGTAGGTGAAGGG	60.067	21	182
1363	GGAGACGTTGACTGCCACAT	60.321	20	GTTCAGTCGCCAACGCTTTT	59.971	20	223
1364	TGGCAGAACCCTTGCCAATT	60.472	20	TCACCTGCCATTCGTACACA	59.318	20	254
1365	ACTTTGCCTCAGAACACCGG	60.535	20	GTCGTTTTTCTTTATCTTCTTTCTTCA	57.069	27	248
1366	TGTTCACTGATTGGCGTCGT	60.25	20	TATGGGTGTATGCCGGCTTG	60.179	20	209
1367	GCACCAGGAAGGCAAAAGGA	60.828	20	CCCCTTCCATCAGAAAAGATGC	59.308	22	240
1368	ATCCGCCAACCCTAAACAGG	60.034	20	TTGTTGCAACACGCTTTTGT	57.928	20	193
1369	AGGCAATCGTGTCTGTCCAG	60.037	20	TTCTACACAGCACCACCAGC	60.25	20	147
1370	AGCAACATCACCAGCAGGAA	59.889	20	AGTAAGGTCAGCGCGGAAAA	59.966	20	280
1371	TCACCATGGCTATTTACCTGCA	59.759	22	TCCATCATACCAAACGACCCC	59.789	21	231
1372	AGACTTACAACCCCTTTTGGTGA	59.797	23	TCAAGAACCACAAAAACCCCAC	59.502	22	147
1373	TAGCCGTGATTCTTGCGGTT	60.037	20	GGGTGGTTTCCGGTGAGAAA	60.179	20	149
1374	AGGCCAAGCTACAGATGCTT	59.377	20	GAATGGGGATGGCTAGGTGC	60.538	20	241
1375	GGTGGCATGGTACTTCCTCC	60.107	20	AGGGTAATGCGTGGTACTGT	58.727	20	276
1376	ACCAAACAACCTTTCCTCGGT	60.064	21	AAACATCTCATGGCCAGGCT	59.666	20	176
1377	TCCATTCATCCGCCACACTC	60.108	20	CATGGCCGTTTGGATGCTTC	60.179	20	127
1378	TTGACCGCGGCTTCAGATTA	59.752	20	ACTTGCGGACAAACAAAAGCA	59.796	21	270
1379	GGGCATGAGGAAAAAGGACG	59.189	20	CCCCTTTAGCACATTCGTCCT	60.065	21	104
1380	TTTGCATGGTGATTGGCCTG	59.391	20	TATGTGACCGGTTCTGCCAC	60.037	20	238
1381	GCCTCTACATCCATCTCAGACC	59.701	22	CTGGGGCTTCTGATTGGTGT	59.961	20	191
1382	CCGTCCGATCTCTCTGTGTG	59.9	20	GGAGCTTCCGCCATACTCAA	59.822	20	224
1383	AGACACATGTGTAAGAGAACAAGA	57.838	24	CCCATCCTTTGATGCCTCCA	59.74	20	143
1384	CAAAAGTTCGAGTCCTGCGC	60.111	20	AAAAGGCGCAACGGGAAAAA	59.824	20	236
1385	CCCAGACCCCACTTGTTGG	60.229	19	GATTACCCTAGCTGACGGCC	59.966	20	256
1386	TGCAACGGGAACACTGCTAT	59.964	20	CAGACAGCTGACCCTGTGAG	60.038	20	126
1387	ACTGTTCTTGTATTCCGGACCT	59.096	22	TTGTGTGCCTCTGGTGTGTT	60.035	20	106
1388	TGCGAGCTATTGCACAGTGA	60.037	20	TGCACAACACACCGTGAAAC	59.831	20	158
1389	TCATGCCAATTGTCCTCCCA	59.297	20	GACGCGCTTCGGTAATGAAC	59.975	20	225
1390	ACGGCAAAAGGGTACTCCAA	59.525	20	GTCAGTGTGTGCGCGTTATG	60.179	20	235
1391	GCAAGATGCGATGCAAGTTCA	60.136	21	GGCAAGTGTCTTCCTTGTTTT	57.199	21	280
1392	CAACTCTTCGGTGGCTCGAT	60.109	20	TCTGGTGAAAGCACTGGTGA	59.163	20	217
1393	CTTGGCAGTGCTCTGTGGAT	60.322	20	CACTCCCCACAGCCTTTTCT	59.889	20	190
1394	TGTCTGCCTCTTGTGCAACT	59.819	20	GCTATGAGCGCCAGTAGCTA	59.401	20	277
1395	TGCCACCACAAAACCCTTCT	60.033	20	GGGTTCTTGGGGTTTTGGGA	60.105	20	280
1396	GGGATGGATCAGACTAAACCCA	59.222	22	ACTGCCTCTGTTGTAGCAGG	59.677	20	127
1397	AGCAAGTGGGGTGACAATCA	59.522	20	ACACATCAACGCCTGAAGGT	59.891	20	236
1398	CGTCAACTTGAGCAGTAAGGC	59.539	21	TCAGTGCCGCGATAAGAGAC	59.899	20	268
1399	ACCCAAACCCTTTACGAAGCT	59.856	21	ACCTCAGCTAAGACATCGAACA	59.174	22	262
1400	CAAGCTCAAACACACAGCACA	59.867	21	TCTTCGCATTTTGAGAGGGG	57.886	20	144
1401	CCTAAGTTTGGGGGTGGTGG	60.252	20	CGCCCATTAGGACCTCCTTT	59.453	20	242
1402	TGGATTCTCCGTCGTTGCTT	59.68	20	AGCCTACAACATGCACCACT	59.598	20	275
1403	AGGATCAAAGCTAGCGTGTCT	59.172	21	CCAATCGCAGAGGACGAGAA	59.827	20	213
1404	TGAGTTTCAAAGCCATGCTAGT	58.245	22	TGAGGCAGCAATAAGTTTGAGT	58.245	22	118
1405	GGCATGCCTCTAGGAAGCAA	60.107	20	GCCCTCTCTATTCCCATGCC	59.963	20	248
1406	ATCTGGTTTCGGGGTTGCAA	60.179	20	CTGACCTTTGCAGCTCCTGT	60.251	20	198
1407	AGGCAATCGTGTCTGTCCAG	60.037	20	TTCTACACAGCACCACCAGC	60.25	20	147
1408	TCCAAGCACATCTCACAACT	57.063	20	TGGGGCTCCTACGGTCATTA	60.032	20	179
1409	AGCTCATGGTTCTAATGCAATGC	59.932	23	TTCCGCTTAGTTGCACCTGT	59.892	20	215
1410	TCCCACCTCAACAACAACGT	59.746	20	GCTTCATTGATCATCTTTGAGAGCA	59.934	25	118
1411	TCGCCAATTCCAGAATGTTGA	58.211	21	ACCTTGTGTGTTCCGAGTACTC	59.964	22	274
1412	ACAACACGTCTGACAGCCTT	59.822	20	GCTAGCAGAAGATCACCCCC	59.892	20	270
1413	TTGGAGTATGTGGGTGGTGC	59.962	20	TCTTTCTGACCAAACTGTCCA	57.076	21	141
1414	AGGGGCAGAGCTAGGATTGA	60.031	20	TCATCCAATATGCAAATCCAACCT	58.79	24	262
1415	TGGGGTTCAGCCAAAATGGT	60.105	20	TGTGCATGTATGTGGTCAACT	57.861	21	160
1416	TGGGGTTCAGCCAAAATGGT	60.105	20	TCCATTTTGAGCTTCTGGGT	57.022	20	267
1417	GCCATTTTACCTCCCGTACCA	60.065	21	CTCTGTCATGTACTGCCCCA	59.095	20	264
1418	ACTAACACGGTGTGCATCCT	59.315	20	TGCTTCTCATTACTGTGGATTCG	58.816	23	218
1419	CAACTTAGCATGGCCTTTGCA	59.727	21	TCTTGTTTGATGATGCAAAGTGCT	59.962	24	179
1420	CAACGTTGGGTCAGGCTTTT	59.256	20	TGAAAAAGGTTGATCCAGTCCG	58.854	22	276
1421	TGAGAACCCATGAGACGTTCA	59.032	21	TCGGATTTTTACAATTTCAGTCTCA	57.262	25	155
1422	AGTTGGGATTGGCCGAGAAA	59.596	20	ACGACCCACTAAACACTGCA	59.533	20	207
1423	CCGCATGTCAAAGAAGGGGT	60.609	20	TGAACCATTGGCAATAGGACA	57.552	21	277
1424	GTGACCCAATCCTTCGAGCA	60.036	20	CCGGCGTATATTTGGCCCTT	60.536	20	200
1425	AGGGTGTTCAGGACCGAGTA	59.886	20	ACCATTCCTTGTGAGGCTACA	59.015	21	276
1426	AGCATCACTACACCAAGCCA	59.308	20	CATGGAAGCATCGCAATTCCT	59.32	21	278
1427	GAGCCTTCGTCAACACTGGA	59.966	20	GCATCAGAACTTCATCACAAGCA	59.81	23	267
1428	ATGCTCATACCGTAGCAGCC	59.966	20	AACGGCAAAGAAAAGGTGGC	59.896	20	257
1429	CCACCAGAGGGATTTCTCGG	59.821	20	AGCCTTGAGCCAACCACAAA	60.397	20	211
1430	TTGGACACAGCCGTTCAAAA	58.535	20	GCCAGTAGACCAGCCTCTTG	60.108	20	278
1431	TCTTTTGCCCAAAGATCCAGT	57.757	21	TGGCTCAGGTGACTCCTTCT	60.179	20	265
1432	TCTCCTGCCACAACAGACAC	59.893	20	GCATGGTCGTCGATTCCAGT	60.46	20	279
1433	AACAGAAACACATCTCCCCC	57.413	20	GCACAAGCCCATCCTTCTCT	60.035	20	250
1434	AGCATTAGAGCATTGTCGAACT	58.133	22	GCTTAAGCTCAGCAATAAATGAATT	57.001	25	238
1435	AATCGGGGATTGTTGGGTCC	60.034	20	CTCACTTGTCGCGCACATTC	60.179	20	140
1436	GGTTGCTCAAGCGTTTGGAG	60.04	20	GTCGCCTAGTTGTTGCCTCT	60.037	20	214
1437	GGGATTGCCTTGGAGTCCAA	59.96	20	ACGAGCTTTCACGACACAGT	59.898	20	197
1438	TCAAGCATCTTTAACAACTTTCTTCT	57.774	26	AACTGGATAGGGCCCAAAGC	60.033	20	274
1439	AGCCACGTGTGATTGAGGAT	59.385	20	ATTTCCCACGTTGCCTGCTA	59.962	20	278
1440	CGCTCAATACACGCTCATGC	60.043	20	CGACAACAACAGCAACAGCA	59.901	20	179
1441	ACAGGAAGACATTCATTTTCTTACTT	57.302	26	TTGAGGAGTCGAAAGAGGCG	59.756	20	248
1442	CATGTTTGGAAACTCGGTCCA	58.774	21	CAGACCTTGCTCCAGTTCCA	59.602	20	258
1443	TGACAGCTTTGCAGTTGGGA	60.107	20	TGTCATGTCAATAGAACCAGCCT	59.736	23	260
1444	CACCGCACCACACAACTTTT	59.828	20	GCAGGTTCAGGGTGAGACAT	59.674	20	219
1445	TCGAGAGCAGAACATTGCAGT	59.999	21	AAAATTCAAAGCGGCTGGGG	59.679	20	200
1446	TGCCATCTCTGTCAACAGGG	59.674	20	ATTGCCCGGTTTTCTTTGCC	59.965	20	145
1447	GGTCCCTTCATACAAGTTTTAGTCC	59.353	25	TTCTCCGCCACCTCTCACTA	59.961	20	279
1448	TCTCACTTCCACCTCCCGAT	59.959	20	GGCACTCCACTGTTCTCCTC	60.037	20	164
1449	GCTTTCGGTTGTATTAGCACTT	57.32	22	TCTTAATGGGTGTGCATGAGCT	60.026	22	269
1450	AGCTGCTCAAACTCCCCTTT	59.52	20	CTTCTTCGGGTGCAGCAAAC	60.04	20	188
1451	TGCCACTGCATATCCCTTCC	59.817	20	TGACCACTGATGCTCTCCAG	59.1	20	131
1452	CTGAAGCGGTTCCCTCTCAG	60.108	20	TTCACACAGAACCGGGTCAG	59.894	20	127
1453	TGATGGAGGAATGCCACATTGA	60.025	22	TGCATCTATCAATGGCCCCT	58.848	20	178
1454	ACCAAAGTATCTCCAATTGAGCT	57.815	23	ACCACCACTTTGCAGAACTTG	59.249	21	267
1455	GCAAGTCGCTGAAGTTGCTC	60.11	20	ACTCTGACGGCTTTTGAGTCA	59.587	21	278
1456	AGACAGCGTCGTGGGTATTG	60.109	20	CCTCAGACTCTTGCTGCACA	59.966	20	213
1457	AGAGCATCAATCTTTCTTTCCATATT	57.236	26	AGGACAAGCATGGGGAAAAA	57.603	20	126
1458	TTTTTCCCCATGCTTGTCCT	57.603	20	TGGCAAAAGTAGTTCCACTATGC	59.244	23	240
1459	AGAAGACCAGGTGACAGACC	58.657	20	TAGGCTTGGCAAACATGGGT	59.886	20	200
1460	CATGACTGGTTTGGGTGGGT	60.179	20	GTTAGAACTGGTATCCGGGCT	59.239	21	266
1461	TGAGTGCCACAACTTTACCAGT	60.093	22	ATGGGTTGACGGCTGAAGTT	59.89	20	168
1462	ACAGAGGAGGCAAGAAAGCA	59.233	20	AGGATTGGTTTTCTTCCTTGGGA	59.858	23	104
1463	GAAGGGTAGCGGCTGTGG	60.125	18	GTTCACAGGAACCCACGAGG	60.603	20	160
1464	TGATCCTTTTGCAAAGCCCA	58.285	20	GGTGCATTTGAAGCAGGGTG	60.038	20	149
1465	GGCTTTCTTAAATGCCTCACTT	57.209	22	TGTGGGTTTGCCAAATTGAGT	58.885	21	145
1466	CCCAGTAGCAAATCAGTCCACT	60.027	22	CCTGTGGCTGCCCTATCTAG	59.316	20	268
1467	AAAAATAATGAACGACAGAGGTGT	57.122	24	AGTGTGTGTTGATTAGTCGACGA	59.996	23	153
1468	GATCCGTCGATTCCCCCATT	59.603	20	TCACTTTCAATACATTCAAAGTGAACA	58.318	27	232
1469	AGGGACAAACACTTTCTGCCA	60.064	21	ACCCCCAACTTAACCTTCCT	58.157	20	113
1470	CCACTTCTTCAAACCAGTAAACCA	59.357	24	ACTGGAACGACGTTACGGTC	60.04	20	169
1471	TTGCTCCCGAATACACTGCA	59.677	20	CTGGCCCTGCTCATCTCAAA	60.035	20	214
1472	TCCTCGTGTGTTTAGATGGACA	59.105	22	TGCAAGCCATATCAGGAGGC	60.179	20	254
1473	CGCCACACATATTTGGACACA	59.19	21	ATGCAGCAGCCATACAATGC	59.612	20	233
1474	GGAAAAGGAAAAGGAAAAGGGGG	59.928	23	GTGTTGACAAACCGCTGCAT	59.969	20	150
1475	AAAACCTCATCCCTGCGAGG	60.035	20	GTTCGACTGTCAGGCCTTGA	59.966	20	218
1476	GGCCAATCTTTCAGATGCGC	60.249	20	ACCAAAGTCTCATAAACATGCTCC	59.298	24	197
1477	TTTTTGGGAGGGGGATGGG	59.213	19	CCAACCCCATACCTCCAACC	60.034	20	143
1478	TCGCACCCCTAAGCAAACAT	59.962	20	AGAGGGACCACAAGGGGAAT	60.179	20	230
1479	AGGCTGAAGCTCCAACTTTAAGA	59.927	23	CGAGTGGCAAAATTGTCTTCGT	60.032	22	210
1480	AGCGCAGATGCTCTTAGCTA	58.964	20	GCTACTGCACCTTTTTGCCC	60.038	20	164
1481	CATAGCCTGGCCACACGTAA	60.108	20	TGTCTGCATTACATTCGTCCT	57.39	21	155
1482	TCACTGAGATCTGTACATGCCA	58.901	22	TCTGATGCTTCTTGCCTCCA	59.013	20	109
1483	TGTTTTTGCTTTAAAGGGCGA	57.197	21	GCTTCATCCCCGTCTTCCAA	60.035	20	166
1484	CCTTAAACAGGGCTAGATCCC	57.506	21	TGCTTCCTCTTAACCTGCCC	59.672	20	257
1485	TTCTTCTTTCCCTGGGCCAC	59.888	20	TCAAGAAAGGAGCAGCAGTCA	59.582	21	202
1486	TGCGGCAAAAGAACTTGTCAG	59.935	21	AAGTGTTCGGTCCACGGTTT	60.108	20	102
1487	GGAGCCTGACCCCTTCTTAA	58.714	20	TGTTCACACACGGGTCAAAT	57.954	20	166
1488	GCAAAACAGTCACTGGTGCA	59.545	20	TCTCCTCTGTTTTTGGCGACT	59.584	21	154
1489	TGGAGATGGTGGTGGCATTG	60.324	20	CTGGCACGTGAAAGGCTTTT	59.615	20	132
1490	AGCATAAAACCTGAATGCCTTGA	58.911	23	GACACACCCTTGAGTGCTCA	59.893	20	257
1491	TGCTCTCCTGCGAAGAAGTG	60.038	20	TCACCTAATCCTCTACCGGCT	59.783	21	133
1492	AGCATTGCATCTGGATCAGCT	60.134	21	CGGTCTCCAGCACACATTCT	60.037	20	168
1493	GAATCCGGATTAGTCGGGCC	60.321	20	TGGTTTTCAGGAACGGGTGA	59.453	20	178
1494	CAAAGTTCCCCCTGTCTGCT	59.889	20	CTTTCCAACAACAGCATCGGA	59.121	21	199
1495	GGCACCAATTAGCATTGTTGGT	60.028	22	TCGAAAGGCGAGACGTACAA	59.407	20	225
1496	ACACTCTGTACCTACCCCGC	60.969	20	AGGCACTCTGATGGTTGGTT	59.226	20	116
1497	AATGACGACAGCACAAACGC	60.041	20	TTTCGCTCACACCCACTTGA	59.821	20	196
1498	CGCCTTACGCAGCATGAATC	60.042	20	GTCAGAGAGTTCTTCTTTTTGGTT	57.314	24	168
1499	TTGCTCAGCTCTTCCATCCC	59.746	20	GAGAAGGCCTATGATCACGCA	59.931	21	243
1500	TCCTCCCAAACGCTTGAACA	59.818	20	TGCATTTGGATTTGAGGTAGTCT	58.078	23	223
1501	TCCTCCCAAACGCTTGAACA	59.818	20	TGCATTTGGATTTGAGGTAGTCT	58.078	23	215
1502	TCCCTTGACTTGAAAGAAAAAGGA	58.485	24	CCCAGGTACTCAGGCCAAAG	60.035	20	250
1503	TGCATCAAGGTCCAAGTGACT	59.579	21	GCAGCAGGGTAGGTTAAGGG	60.107	20	138
1504	ACAACCTGTCTGCTGCAAGA	59.819	20	TAGCAACCAGTTGGAGGCAG	59.963	20	241
1505	GCACAAAGCCTCCACTTGAA	58.968	20	TCTGGGGTTCTAACTTCACACT	58.685	22	201
1506	TCGCAGGCCCTCTTTGAAAT	59.962	20	TGGCAACAGCTGACAGACTG	60.534	20	217
1507	GCTCGGCGAAGAAACATCAC	59.905	20	AGCATTTTCAGTGTCTACCAAACA	59.113	24	280
1508	GCACTGGACTCATGCAAGGA	60.322	20	TCTCGCCCAAGAAGTTGACA	59.244	20	256
1509	CCTTGAGCCAGCCAACTACA	59.963	20	TAAAAGGGTGGGGTCTCCGA	60.179	20	190
1510	TGTTGGTATCTGCACATTTAGCA	58.669	23	ATGACGCTGTGGTTTGCTTG	59.688	20	114
1511	TGGCGTCCACATGACAAAGT	60.179	20	ACAGAGCTTGCAAACTCAACT	58.352	21	215
1512	ATAGATCGGACTGGCTTGCG	59.967	20	TGAATACTGCTCTTTGATTTGATCA	57.073	25	211
1513	TGAGCTTGAGGCAAAGGGAA	59.522	20	CGGTCTTTTTACCTTTGCCTCC	59.772	22	148
1514	TCAAGTATTGAAACCTATCTGATCCA	57.91	26	ACACAACTAACCAAACCCCACA	60.292	22	219
1515	GGTTGTCGCTGTTGTTTCGA	59.346	20	TCCTTGGTTTCTCTGTTTGTAGTCA	60.105	25	273
1516	TGGCGGTCATTGAATAGGCA	59.746	20	TGTTGCAAAAATGTCGTACTCCC	59.996	23	162
1517	TGGGCAACTACTCCAAGCAA	59.524	20	ATGAACTCGCAAATGCTGGC	59.828	20	192
1518	TCCAGTTTCATTTCCCGCCA	59.889	20	CCAGCCAAACACACACTTCC	59.615	20	277
1519	TGTCAAACGAAAATTCTGAACTGTG	58.973	25	CCTGGACAGGGTGTGACTTC	59.965	20	201
1520	ACCCCCTCCTCCATCCTAAC	60.03	20	ACGTCGTGTGGGTCAGATTC	60.039	20	129
1521	TCAAAGTAAACCTCGCACCA	57.376	20	TGCTGCTCATTCAAAATGGTGG	60.029	22	264
1522	GTGCTTGATAACTCGCGCAA	59.558	20	TGTTTGGTCTCAGCCACTCA	59.163	20	227
1523	TGTCGTTGTTGCAGACGTTG	59.628	20	CAAACCATGTGGCTGCCTTC	60.038	20	259
1524	TTGTTCCGCTGATGCCTTTG	59.402	20	CCAAGTGCTTGTGCGTTACC	60.04	20	279
1525	AGGCACGTCACCCAAAGAAA	60.107	20	TTTGCCCATCAATCCCTCCC	60.032	20	277
1526	TCGCCATGACGGTAAGTGTT	59.681	20	TTTGCCCATCAATCCCTCCC	60.032	20	253
1527	CCCGTATTTTGCACATTCGGA	59.259	21	CAAGTGGTCCTTGGCCCATA	59.669	20	248
1528	ACCCCGAATTTGCATACCCT	59.371	20	GGACGGTGGGGATTCAGAAA	59.673	20	255
1529	GAAATAGCAGCAGCCACCCT	60.395	20	TCATGTTCTGAATCCTTTCACGA	58.106	23	197
1530	ACTCTTAACGGGCAAAGCGA	59.966	20	TCTGCCTCATCCCTCAACCA	60.547	20	280
1531	GGCCCATGCGAGTTCAAATC	59.899	20	TGCTCCTCCGTGAAAGTCAC	59.966	20	226
1532	TGAGAGCCGTTTTTGCAAGC	59.969	20	TCCCACACTGACTAGCTCCA	59.886	20	158
1533	CTTCTGCCTCCATGGACCAA	59.671	20	TGGTGCATTGCAATGTGACA	58.962	20	211
1534	ACACAGTGAACTCAAAACTGATGT	59.056	24	CCAGAACCGAGAAGCCCATT	60.035	20	112
1535	GGCAGGGAATTTGCTAGGGT	60.033	20	TCCTCAACACCGACTACCCA	60.179	20	212
1536	CGTAGCACGTCACAAGACAG	58.947	20	TGGATTTTGGCCAAGTTGGT	58.2	20	218
1537	CGGGTCTTGGCATATGCTGA	60.179	20	CGCTTTGCTAATCCGCCAAA	59.83	20	182
1538	TGGCGTAATGGTTAGCACGT	60.037	20	AAGCCGTGTGACAGCTCTAC	60.038	20	180
1539	TGCCAACTCATTTTTATAAACCCA	57.328	24	TCCCAAAATGATGAGGAGACAGT	59.411	23	140
1540	GGTTGTTTTGACACCGCCAT	59.612	20	CGCAAGGGAGGTACCAAGTC	60.391	20	181
1541	GGAGATCGAGTAACGGCGAG	60.041	20	GGGAGAGAGACAGAGAGCTCT	59.787	21	265
1542	GGCTTCAGTTTTCCCTGGCT	60.541	20	CACCCCTACGGCATTGCTAA	60.107	20	184
1543	GCACATTTATGCTCGCGATT	57.61	20	GCTTCGGCTTTTCTTTGGGG	60.038	20	191
1544	GGTTCGGAGGGGCTAAATGT	59.745	20	GCGGAAGGTTCTTGGGATGA	60.035	20	161
1545	ACTGAAAGCCTAGGCAGTTCT	59.019	21	ACCCTATGGAAGCCCCTCAA	60.254	20	276
1546	GGGCCGTTTACGTGGAAAAA	59.333	20	TACATTGGTGCTTGCCTGGT	59.888	20	208
1547	ACATGGTCAACGAAAATGGCT	58.761	21	CCCGTTTGGATGGGCTTATTG	59.591	21	149
1548	TCCTGTCCATCCACAGTCCT	59.883	20	TGTGCTCAACAGATCTTGCA	57.741	20	133
1549	AGGGTTGAATTGGACTCCTTCA	59.284	22	GTACAGGCAGTGGTGTAGCC	60.391	20	196
1550	TAGCAGAAGACTCCCCTCGA	59.376	20	AATTCTGATCTGTGGGCCCC	59.74	20	274
1551	TCTATCCAAGAGTTCCGCGC	59.898	20	AGGGGTGATTTTATGTAGTTTCTCA	57.972	25	203
1552	CGGACCTCCCACCAAATGAT	59.744	20	AGCTTTCGAGGGCAGAAGAC	60.037	20	220
1553	AGGCACGTCACCCAAAGAAA	60.107	20	TTTGCCCATCAATCCCTCCC	60.032	20	277
1554	ACCGCCATTACCATCCGTTT	60.035	20	TTCAACAACCACCCCACCC	60.076	19	257
1555	ACCGCCATTACCATCCGTTT	60.035	20	TTCAACAACCACCCCACCC	60.076	19	257
1556	TAGGCTCATGCACGCTCTTT	59.75	20	CGGGTTTACTCCCTCCGTTT	59.677	20	227
1557	AGGCCGACAGAATAAAAGCCA	59.996	21	AGCGACGCTCTTCAGGTAAC	60.109	20	254
1558	CGCACACATTACCCTCAGGA	59.751	20	TATTACCTTGCCAGCCTGCC	60.107	20	163
1559	GCCGCGATGAAGTTTGACAA	59.763	20	GTGCTTATGGGTGCTCTGGT	60.035	20	250
1560	ACAGCGCAACATTGAAACCA	59.256	20	CGTTATTGACCAAAATAGGGTACGT	59.418	25	144
1561	CAGCGGGGAAGACATAGTCC	59.895	20	AAGAGGCGAACAGAAGCGAA	59.966	20	138
1562	TTCCTTATTCCTATGCATTTTATTCCA	57.346	27	GGTGTGCATAGTTCGTCCCA	60.037	20	260
1563	AGTGACACGCAGATGGGAAA	59.604	20	TCTTTTTCAGAGACTGCGTTCA	58.208	22	175
1564	ACACCGTCAATGGTCAGTATT	57.304	21	GCCCAATTGCCCATCAAGTG	60.108	20	169
1565	AGGGCCATTTCTCAAGGCTC	60.034	20	TCGTCTGTCCTACGATGTAAGA	58.135	22	148
1566	TCCCATACCATACAGGCGGA	60.105	20	AGTGTTTTCAAGTGAGCAGTATGT	58.874	24	220
1567	GGATGACTTTCCGCCTACAAGA	60.094	22	TGGAGAACTGGCCAAAACCA	59.74	20	158
1568	TCATGTGGGGCTGAAGAACC	59.962	20	GCTTTAGTCAACAACAAAGCACC	59.203	23	257
1569	CTAACGCCCCACCTTCAACT	59.964	20	GGGTTCCATAGCCTGCAACA	60.323	20	221
1570	AGCCACTATTATTCGCACAGGT	59.829	22	GCTTTTTAGGTCGACCGATGG	59.336	21	274
1571	TCGCCATGACGGTAAGTGTT	59.681	20	TTTGCCCATCAATCCCTCCC	60.032	20	253
1572	GGAAAAGGAAAAGGAAAAGGGGG	59.928	23	TCGTGATCTATTGCCGGCTC	59.968	20	162
1573	AGCCGGAAAGAAGTTGTCCT	59.234	20	TGCCACTTTGTTTTCTTCGGG	59.593	21	188
1574	ACACACACAGACAGAGTCACT	58.897	21	GTGTTTCTGGTGGTGGTTGC	59.898	20	204
1575	TCATGGAGAAAGCAATTGATTCTCT	58.814	25	GCCGTTTCTGTGTTCCGATG	59.834	20	280
1576	TTATCAGCAGCTCCAACCCC	59.744	20	TCCCTGATGGAATTGGTTTATTATACT	58.267	27	266
1577	GCCCAGGACAGATGAAGAGG	59.82	20	GGTAATCCGGGTGCATGTGT	60.394	20	197
1578	TCCCCAAAACATTGCTGCTC	59.032	20	CCATGACAGCCTCTTTTGCAC	60.068	21	265
1579	TCGCAAGAGCATACATCCCC	59.893	20	TGAAGGGCTAGAGTTGCAGG	59.385	20	112
1580	AGCCTAGTGGGTATTCGGGT	60.031	20	TCCGAGACAAGGATTTTAGTTCCA	59.715	24	118
1581	GTCGACCATGAGCTGCAAAC	59.833	20	CAACAACTCCTACCCTCGCA	59.68	20	270
1582	TGATCTCAAATCAATGGCAAGAAT	57.215	24	TGTTACAACGTGGTTGGGGT	59.745	20	253
1583	CCAATTGGGTCTTCCTAGTGAA	57.699	22	TTTGCGGGAGTCCTAACACC	59.964	20	229
1584	GCGATCAGCTCATCTGCATC	59.209	20	GGGTCGATGTGCCTACCTTT	59.748	20	154
1585	TCCATGTTCTGCTCTTCCTTGA	59.361	22	AACTTCTCAGGAGCCAACGG	59.965	20	219
1586	ACCGTCGATCAACTCAACCC	60.038	20	ACCTCATTGCACACTCAATTTC	57.49	22	241
1587	ACTGAAAGCCTAGGCAGTTCT	59.019	21	ACCCTATGGAAGCCCCTCAA	60.254	20	276
1588	CCCTAAGTTTACAGCCCCACA	59.647	21	TGTTGTCAATTGTGGGGTTTTG	58.133	22	171
1589	CCCTAAGTTTACAGCCCCACA	59.647	21	TGTTGTCAATTGTGGGGTTTTG	58.133	22	171
1590	CGCTACGCCACATGCATTAC	60.042	20	TGAGTGTTTCCATGTGGGCT	59.522	20	219
1591	GCCCTTTGCAGGATGATTTCA	59.173	21	GCTTGGGTGTGAGGGTAGAC	60.036	20	150
1592	GCCCTTTGCAGGATGATTTCA	59.173	21	GCTTGGGTGTGAGGGTAGAC	60.036	20	150
1593	AGCTTCTTAAATGGCGGGCA	60.323	20	ACGAATTAGGGTTGGGGCTG	60.034	20	265
1594	AGCTTCTTAAATGGCGGGCA	60.323	20	ACGAATTAGGGTTGGGGCTG	60.034	20	265
1595	GGAAAAGGAAAAGGAAAAGGGGG	59.928	23	TCGTGATCTATTGCCGGCTC	59.968	20	162
1596	ACATCCTCCACCCTCTACCC	60.031	20	GACAAACTGCCTTGCTGCAT	59.684	20	257
1597	CCGATCAAATTCTTTTACACGATGA	58.229	25	TGCGGCCTCGTGTCATAATT	60.108	20	280
1598	GGAAAAGGAAAAGGAAAAGGGGG	59.928	23	TCGTGATCTATTGCCGGCTC	59.968	20	162
1599	AGGACATGCCTCAACTTGCA	59.889	20	GCAGAATGGCAAGACAAGGG	59.471	20	119
1600	TTGTCCATATTCTGTAGCTAACCA	57.446	24	GCCACCGATTAGTCCCCTTT	59.745	20	194
1601	AATATGAAGGGGGATCGCGG	59.675	20	ACCTTCAATTCGTCCAGTGAGT	59.631	22	268
1602	CTGCAGCCAACAGTTGTGTC	59.97	20	TCCAGCGAATGAAGTCGAGT	59.111	20	238
1603	CTGCAGCCAACAGTTGTGTC	59.97	20	TCCAGCGAATGAAGTCGAGT	59.111	20	238
1604	TTCCCCAACTAGCAGTGCAT	59.302	20	TCCCTTTTGCTCAAACTTCAAGT	58.977	23	124
1605	TGAGAGAACTTGTCGATGCCA	59.382	21	CTTTTCGGCAAGAAGAGGGC	59.476	20	184
1606	CGAGTTCGTGGACTTCTGGT	59.686	20	TCATGTTCTGAATCCTTTCACGA	58.106	23	255
1607	GCTCCTGTCGATTTACTGTTGC	59.906	22	CCTCCGGTTTGTAGCACCAA	60.251	20	280
1608	GCAAGCCGTACAGAAAAGCA	59.409	20	AGGCTGCTCCAAAAAGAGGT	59.52	20	111
1609	CGAACTGCATTGTACGTCCC	59.281	20	GAGCAACAGCGAAGGAAAGC	60.11	20	234
1610	CCTTGAGCCAGCCAACTACA	59.963	20	TAAAAGGGTGGGGTCTCCGA	60.179	20	190
1611	AAAACCAAAGTGGCGGCTTC	59.896	20	ACTGCACCCTGCTAATGTCA	59.308	20	256
1612	AGGGTGTTCAGGACCGAGTA	59.886	20	ACCATTCCTTGTGAGGCTACA	59.015	21	276
1613	GCGTGAGGCTCAATCGAGAA	60.459	20	GTGAGGCGGTCTCTGATCAG	59.898	20	175
1614	ACGATTACAGTTGCAGAATGC	57.253	21	CAGGCAGTGGTTGAAAACGG	59.969	20	186
1615	CACTAACCAAAATAAGCCCAACT	57.278	23	AAGCAGCCTACACCAACGTT	60.179	20	144
1616	GCCGGTCAGATCTCTAGCAC	59.969	20	TTCCCCACTCCTTCCCTTCA	60.104	20	192
1617	AGGTGGGAAAGGTAAGTGCC	59.596	20	GCATGAGGTTGTGCTTTGGT	59.324	20	250
1618	TAAAGACCACCCCAGCGAAG	59.676	20	CGGAGCGAGAAATTTCGAGAG	59.151	21	210
1619	TCAACCTGGGGCATTGCTAA	59.592	20	ACCTGGAAATATGCCCCATGT	59.425	21	279
1620	CTTTTTAGGTCCGACATGGGC	59.257	21	ACGGGATTCGGGGCAAAATA	59.744	20	232
1621	ACTGGGCTCAAGCTGTTTTG	58.965	20	ACGGAAAAGAAGTTAAGCCCA	57.782	21	271
1622	CCCGGGTATTCAGCCAACTT	60.034	20	TGCTTTTCTGGGGCTTGGAA	60.106	20	275
1623	CACAGCCGTTTATGTGCTCG	59.905	20	ACGTAGCCTATTTCACGCACA	60.067	21	212
1624	TGACGCACAGTGCATATGGA	59.751	20	GCTCTAAAATACAGAAAGCTGGCT	59.362	24	277
1625	CCACTCGGCGGTTGAAAAAT	59.404	20	TGCAAATTTTTCAACCGCCA	57.684	20	199
1626	GCACTCTCACCACTAGACGG	59.829	20	TGTGTGTCTTTGTGAGGCGT	60.108	20	279
1627	ATGATTGGGGGAAGGAGGGA	59.952	20	CTCTATGAGCCTTAGCGCCC	60.038	20	152
1628	GGACACCCGGTGCTAATAAA	57.593	20	GCCATATGCAGCCGAAGAAG	59.41	20	182
1629	TATTGGGCGACACAGTGTCC	60.037	20	CGTGTTCTGGTTGCAAGTGT	59.267	20	225
1630	GGGGTCAGAACTCTTTGACCT	59.3	21	TGGGAGTGGTGAAGATTTGTCA	59.559	22	202
1631	AGCCTCCAACATTTTCCCGT	59.888	20	TTGTCGATCGAGGGTTGTGG	60.038	20	110
1632	CGGTTTGCTCCTCCGTGATA	59.825	20	GTTAAAACACGCTGGAAGGCA	59.665	21	168
1633	TCAGAGAGCAAGAGTCTCACC	58.833	21	CACTGTTGCTTGCCATGGTT	59.61	20	254
1634	GAGCTCGCAGGAGAGAACAA	59.755	20	GTAGGGGAAGGAGAGGCTGA	60.032	20	244
1635	ACCAACCATCCCTGTTGCTT	59.812	20	AGGGAAAAACTGAGCCTGCC	60.541	20	216
1636	ATTAGTCGAGGCGTGCACAA	60.038	20	GTTGATGCATTCTGCTCTCGT	58.995	21	184
1637	GGTTGGAAGGTGGTGATTAGC	58.908	21	GCAACAGTTTCGGCTCAAGC	60.661	20	280
1638	TGCTGCACAAAAGCATTTCCA	59.862	21	GGTTCATAGTCTAAGGATCTGCCA	59.655	24	280
1639	ACCAGTTTCAGCCCAACACT	59.741	20	TGGTTGCTTCCTTTTGCTCG	59.332	20	121
1640	TAATTGCAAGGGGTGGGTGG	60.252	20	CATGCCAAGAGCTCAAGGGA	60.035	20	210
1641	GCTAGATGTCTGAGGGCATGG	60.271	21	GGTGAGTTTTTCCGGATGCC	59.474	20	137
1642	GGAAGGGTGCAGTGGACTAC	60.036	20	AATCACATAAATTTTATAGCACGCATT	57.251	27	214
1643	TACCTTTCCACGGTGCAGTG	60.25	20	TCCCGCCCAAAATGTGAGAA	59.889	20	238
1644	ACTGCGGCTCTGCATAACAA	60.322	20	GGTCATGGACTCGAGCTCTG	59.898	20	280
1645	AGAGCACGTTCGCTACTGTG	60.387	20	GCGGCATATCTTTGCAGACA	58.983	20	203
1646	CTGCTGCCTGCTGAACTTCT	60.606	20	AAGCAACAAGTGGCTGAACA	58.527	20	257
1647	TGTTGGTTGAAGTGACATGGAG	58.786	22	CCTTGAAGGAGGGTCCACTT	58.932	20	227
1648	GCCATTTTACCTCCCGTACCA	60.065	21	CTCTGTCATGTACTGCCCCA	59.095	20	264
1649	GCCTCGAAATTTCAACCACCA	59.389	21	TGTTACTAGTTTCCCCGGGA	57.676	20	280
1650	TCTCCTAGTTCATCACATCAAGTT	57.388	24	CCGAAAGCCTGAATTGATGTCC	59.902	22	100
1651	TGTCTTCCCACTTGACCTTAGT	58.685	22	TGTTGTCTGATGAATGTGGGA	57.214	21	172
1652	TCCCACATTCATCAGACAACA	57.214	21	TCTGGGGTTAGTCAAAAGATTCA	57.423	23	207
1653	TGAGGCTGCAATAAACAACACA	59.045	22	TGCAGCTGCCTTGTTATGTG	59.117	20	206
1654	AGTCAATCCAAACGGGCTCT	59.307	20	TTTGCCACACAGAGAACCGT	60.107	20	247
1655	CCCAGTAGAGTGCTCCTCCT	60.033	20	TCACCCTGATGAGTCCTCCA	59.587	20	170
1656	TTTCTTTTGTCCCCTCCCCC	59.514	20	ATTGTGCATGCTGGTGTTGT	58.958	20	261
1657	GAATTCGCAACCCATCTCGC	59.972	20	ACGAGGCCAAGAATTAGTTTGT	58.248	22	214
1658	TGTTTCTCACTTTTGTTGTCTCCA	58.993	24	TGTTTGGGAAACTGCCGAAC	59.258	20	214
1659	ACAATACATGCTGGACAGAAGC	58.987	22	CATCTCCTCCAAGGTGCAGG	60.107	20	155
1660	GCGCAGAAGCACAGACAAAT	59.761	20	GCACCTGTCAGCAACAATGG	60.039	20	217
1661	GGATGGCTCTCAAGTGGAGG	59.82	20	TGCCAGCTCCAACATATGCA	60.034	20	176
1662	GTGGTGGTTAGTGAGCCACA	59.892	20	TGAAGATGAAGAAGGAGAAGGCT	59.157	23	162
1663	ACCAGTTCACTGCACCAACA	60.035	20	ATCTGCATGCTACGGGATCC	59.677	20	122
1664	CAACCAAAGCCGAAACCCAG	59.968	20	AGGTAGTCCGGAAGTCTGTT	57.694	20	214
1665	GGTTCTCATCCAACTCGTCCA	59.725	21	GATCGGGCTGATAGGTTGACT	59.311	21	233
1666	CACTCGCTACTGACATGGCA	60.109	20	AGGAATTTGGAGGACGGCAG	60.035	20	218
1667	TACCTTTCCACGGTGCAGTG	60.25	20	TCCCGCCCAAAATGTGAGAA	59.889	20	238
1668	GCGCAGAAGCACAGACAAAT	59.761	20	GCACCTGTCAGCAACAATGG	60.039	20	217
1669	AGCGGACTGATTAATCTGGATCA	59.357	23	TGGAACTCAACTACTCCTGCA	58.675	21	182
1670	AGCGGACTGATTAATCTGGATCA	59.357	23	TGGAACTCAACTACTCCTGCA	58.675	21	182
1671	GGATTCCTACCTCTACTACAGGT	57.936	23	TGTATACTCTGGGAGGAACATTC	57.129	23	160
1672	AAAAGAAACCCAACGCGCAT	59.612	20	GAAAAACTGGCATGGTCACCA	59.314	21	237
1673	TCTCCACCCAAGCTAGACTGA	59.923	21	GTAGGTCAACAGTGGCGGAA	59.966	20	259
1674	GGAGACGTTGACTGCCACAT	60.321	20	GTTCAGTCGCCAACGCTTTT	59.971	20	223
1675	AACCAACCCCTCAAACGGAG	60.179	20	TGGAACAACAAACCTAGAGACGA	59.615	23	156
1676	TGCTATGACTGATGCTGATTGC	59.123	22	TGGAACAACAAACCTAGAGACGA	59.615	23	102
1677	AACTGGAAACCCCACACTCT	58.777	20	TCCACAATTTGGCTACACCCA	59.854	21	233
1678	GTCTCACGTGCTATTTTTCGGA	59.009	22	GCCTAAGGCCTAAAATCGTACA	58.199	22	154
1679	GCTTCATGCAGCAAGCCAAA	60.32	20	CTGAGATCCCTCCAGCTTGC	60.179	20	244
1680	AAAAAGAACCGCGGCACAAA	59.826	20	TGGTGATATGGTTGGCGGAC	60.107	20	187
1681	ATTATCATGCTTGGGCCCGT	59.814	20	ACATCGTCTTGTACCCCAGC	59.751	20	258
1682	AGTGCAATTAGGATGATGCGT	58.077	21	AGGTTCAAGTCTCGCCTGAA	58.951	20	267
1683	TGTCTGAGTTTTGGCCGGAA	59.818	20	AGGAGGACGGTTGAGGATCA	59.959	20	238
1684	TGAGAAGCAAATTGGCAGGT	58	20	ACACATCCACTAGCTCTGCA	58.73	20	213
1685	TTGTGGTCAGGAAAAACGCG	59.621	20	GTCTCTAGAATCGCCGTGGG	59.969	20	154
1686	AAAGGAACCAAAAGCACGCA	59.179	20	AGGACGGTGTTTTCATGTACT	57.236	21	183
1687	GCAGATGATTTACTGGCTGAAGG	59.685	23	GGAATGCTCCGTTCTAAACCAC	59.581	22	175
1688	AGCCATGTCTGGTCAATGCT	59.669	20	GCTAATTCCAGCACAGCGTG	59.902	20	280
1689	TCCTCCACTAGCAACTTGACAC	59.963	22	CACATTCTCTTGTGTGCACTT	57.023	21	260
1690	ACTACCAGTGACATAATATGCCCA	59.342	24	GGACCGACGAACAACTGTGA	60.249	20	225
1691	ACTCTTTGTCGCTCCAGGTG	59.966	20	AAGTGCAATAACATAGCATCATCA	57.052	24	274
1692	TGACGCACAGTGCATATGGA	59.751	20	GCTCTAAAATACAGAAAGCTGGCT	59.362	24	277
1693	TGGATCGGACTCCACGGTTA	60.324	20	ACAATCGTCTGGAAGCTGCA	59.965	20	163
1694	CAAAGGCGAAATGTGCCCTC	60.109	20	TCCCTTTACCGTATGCGCTT	59.462	20	208
1695	GCAGTCGCTAACATATGGCC	59.132	20	ACAACAAGAAAGAACCCCAGT	57.618	21	235
1696	TCTCCAGAAGCCAGTAGAGGA	59.359	21	ACCAAGACACTTGTTCATGCT	58.064	21	228
1697	CAACAGACTGAGGGTCACCA	59.241	20	TGATGCTGGTTGGTTGCTGA	60.179	20	130
1698	CAGCAGTTGTGGCCAGGATA	60.035	20	ACTAGCCGTGATGCAAAGGT	59.675	20	206
1699	AAGGGGGAACGGATTGGAAG	59.668	20	ACCTTTTGTGGGTGCAGTGA	60.034	20	191
1700	GTGGGCAGTGTGAGAACCTT	60.179	20	TGCTTTTGGGCATAGTGCTC	58.823	20	135
1701	AATGAAGAGAAGTTCTGTTTTTGGA	57.355	25	CGAGATTGAGGTCGTAGGTGA	58.985	21	262
1702	TTTTCCAGCCAAAAAGCGCA	59.823	20	TGGTGAAACAGATTTGTAGTGCT	58.54	23	255
1703	CTGCCGATCAGCGAGGTAAA	60.179	20	AACCCATCATTCGAAATCTTCAAA	57.411	24	217
1704	GACCATGGCAGAGTTGACCA	59.963	20	GAGCTATCTCCATGGCTTCCA	59.304	21	277
1705	TGAGTGAAGATTTTGGTAAGTGTTGA	59.174	26	CTGACACGCACCCCTCAATA	59.751	20	247
1706	GTCGGAGTTGCAAGAGAGCT	60.038	20	GGTTCCAGGGTAGAACACTCA	59.024	21	168
1707	AGTCGGGGTACGCTCTAACT	60.035	20	TCCTGCCAGTGCTTGTACTG	59.965	20	195
1708	ATCGAACAGCCCAAACCACC	60.894	20	ACACTGTCGGTTGCACTACC	60.25	20	278
1709	AGGATGTAACAGCCGCAACA	59.964	20	CCCGACAAAATCTGAGCCCT	60.035	20	225
1710	TTGCACCTTTTCCAAGCTCA	58.226	20	TGACTCGACGTTCCAAATGGT	59.93	21	279
1711	TGACTTTGACACGAAATTAACACT	57.328	24	CTTTGGCAGCCAAGTCCTTG	59.684	20	232
1712	CTCCGGTGTGACGCGATATT	60.249	20	TTTACCCACACTGCGCATCT	59.964	20	169
1713	TGACAGGTGGTGGAAGCATT	59.522	20	AGGAAGTGCGATTGTGGAGA	59.023	20	275
1714	TTTGAGTGTTTGACTGATCAACTT	57.242	24	AGCCTGTTTGGATGGGCTTA	59.296	20	184
1715	GGGTATGTGCCAGGTTACCC	60.107	20	TCAAAACCCTGGAATCCAACA	57.679	21	220
1716	AGGGACCATTTAGCGTTCGT	59.388	20	AAATGCTCCTTGGGGCTCTG	60.324	20	216
1717	ACCGTTTTGGACCGCTCTAA	59.606	20	CTCACCCCATCACCCCAAAA	59.886	20	185
1718	TGACGCACAGTGCATATGGA	59.751	20	ACCAAGTTTAGAGCCACTCTACA	59.098	23	275
1719	CTAAATGAGGCAAGCCCCGA	60.107	20	TGAATTCAAAAGTAGTTCAACTCTTGT	58.044	27	190
1720	CCAGTAGGGTCGGCACATTT	60.035	20	GAGAGGGTTTTACCAGCGCT	60.036	20	229
1721	CCCTGAAATGGTCGCTCGTA	59.825	20	TGTCCATGGAATTTGATCAGTTCT	58.427	24	209
1722	CTAATCCCTGTCCGCAGCAA	60.108	20	CGGAAAATAAATGGATCGGCCC	60.03	22	110
1723	CTGCAGCCAACAGTTGTGTC	59.97	20	TCCAGCGAATGAAGTCGAGT	59.111	20	238
1724	ACGGACCAGAATACGTTCCA	58.74	20	AGCATTCTCCAACCACCACC	60.251	20	252
1725	GCCACCTTAAAAAGAGCCCC	59.104	20	TTGTGGGATTTGGTGGTGGG	60.471	20	261
1726	AATGCGTCACAATTTTCTTGTAATT	57.055	25	GCGTGGAATTTGAGGGGAGA	60.035	20	273
1727	AGTGCTTGAACCCTGCCAAA	60.397	20	GCTCCAACCAAACATGTCACT	59.044	21	145
1728	TCTCAATCTCGAGCTGCTCTC	59.325	21	AACTTACTCTCTCCATCCCGA	57.616	21	264
1729	TCTGGTAAAGGCCCTAATGGA	58.147	21	TCCACTTTTGCTCACCATGT	57.637	20	277
1730	CCGTCGTACCCCTGAATAGC	59.968	20	GTTCCGTTTTGCCGTGTTGT	60.179	20	254
1731	AGCCAAGTTGGATCATCCCA	58.998	20	TGAGCCATTTACCCACTCTTCA	59.358	22	259
1732	AGCCAAGTTGGATCATCCCA	58.998	20	TGAGCCATTTACCCACTCTTCA	59.358	22	259
1733	TCCACCCAGTTTGCAAGATGA	59.855	21	AGACGGATAATAGTACGCGCA	59.124	21	211
1734	TCCACCCAGTTTGCAAGATGA	59.855	21	AGACGGATAATAGTACGCGCA	59.124	21	211
1735	TCAAACAGGTTAGGCACAAGC	59.046	21	TATCTCCGGCGAACTCGTTG	59.9	20	241
1736	AGCCTGTTTTTAAGGTTTGTATTTTGT	58.956	27	TGAGATGGATATCAACTTGTCGGT	59.594	24	192
1737	TCCCCCATCCTCCAAAGAGT	59.879	20	GCAAGTGCTGTCATGGCAAA	59.968	20	267
1738	CCGCCACCCTAATCGGAAAA	60.393	20	TGAGGGTCGTTTGGTCACTG	59.894	20	150
1739	ACAGGATACCAAAGGGAGCA	58.331	20	TGGTACTGGGGGAGACACTT	59.807	20	247
1740	CTCGCCTTTCACAACACTGC	60.041	20	ACCCATCCATCGCAGCAAAA	60.612	20	129
1741	CCACCTAGCCAAGCCAGAAA	59.962	20	GTAGGTCATTTGTGGCACGC	59.832	20	262
1742	ACCCCCACAAACTTTCCATT	57.512	20	ACTAGCCAAACTGATCACAGCT	59.696	22	263
1743	AGCTAGGTTGAGTAAATAAACGGA	57.71	24	GCACCAGACCCTGCTAATCA	59.747	20	271
1744	ATCCGCTATGGCTGTTTGGT	59.744	20	GCACTGCAATACCAAAGGCA	59.397	20	256
1745	TTGCCAAGGAGGAAGCGAAT	59.962	20	GACAAGAAAAAGTGAGCGCTCA	59.712	22	158
1746	ACCCATTGATCGACCATCTAGT	58.691	22	AGATGTGTTTCAACTGCTCTTACA	58.632	24	152
1747	TGCTGGTCCTCAATGCTTCT	59.305	20	GCCATTTGCACCTTTCCTCT	58.739	20	269
1748	CGTCACTTCGGAAATGGGGA	60.037	20	GTTGATTGGGCTTCGTTCCG	59.832	20	156
1749	TGCTTTAGAGGTTTTTGGAGGGA	59.861	23	CGACGTCGTTGTGAAGTAATCG	59.975	22	148
1750	AAACAGCGCTGCAAAAGTGT	59.827	20	AGCCTTGGATGTCCCTTGTG	59.961	20	182
1751	AAGCAGCAGCAGCAGTGATA	60.036	20	TGCTGCTCTCTTCCTTGGTC	59.677	20	225
1752	ACTGCTTTTCTGACTGAACCCA	60.092	22	TGAAATGCTGAGTCTTTTGGGG	59.107	22	235
1753	AGGTGGGAAAGGTAAGTGCC	59.596	20	GCATGAGGTTGTGCTTTGGT	59.324	20	250
1754	GGAAAGAGGACAGGCAAGCT	59.963	20	TTCGACGTCGGAACAATCGT	60.04	20	219
1755	GGCCCATGCGAGTTCAAATC	59.899	20	TGCTCCTCCGTGAAAGTCAC	59.966	20	226
1756	AGTGAACACCCATCCCCAAT	58.916	20	CCAGTTATCGCTGTTGCTGC	59.902	20	251
1757	ACTCATTGCTCAACACCAGGA	59.579	21	TCAGTTGGGAACTTATGACTGT	57.025	22	200
1758	TTGATGCGCAACCTTGGTTG	59.968	20	CCCCCAAATCCCATTGTTGG	59.089	20	233
1759	GCAAAATCCTCATCTCCCCGA	60.134	21	AGATCCAACCCAAACACGGT	59.523	20	280
1760	AGTGCAAGGATAACGTTTTGGA	58.518	22	ACTTGGATTTAAGCAAGGTGGT	58.155	22	261
1761	TCGTCAACCAAGCCATCGAT	59.751	20	TTTTTCGCCACCAATGAGCC	59.683	20	147
1762	TCGCAACGCTTTACAGTTTGT	59.333	21	CGAGAAAGTTACTGTGAACCCA	58.276	22	260
1763	ACTTGGCCTCCATTTCACCA	59.518	20	CCGGTTAGTGCTGTTCTGCT	60.321	20	242
1764	TGGGTTGCCTCTAATTTCCCT	59	21	TGGGTGGAAATGACAAAGAGA	57.126	21	105
1765	GGTTCATGTCTTAGTTTCTGCCA	58.928	23	GCTAGGCGGAACCAAAACAC	59.76	20	261
1766	GCTTTCCGATTCTGCCTTGG	59.547	20	CCGACCTGATGATGAGTGGT	59.173	20	207
1767	TTCACTTAAGCAGCAACCGC	59.409	20	TGAGGTTTCCTTAGCCTGCA	58.936	20	220
1768	TTCACTTAAGCAGCAACCGC	59.409	20	TGAGGTTTCCTTAGCCTGCA	58.936	20	220
1769	AGGTGGTAGCTCGGTCTACA	59.669	20	CGACGCTTATCCCTTCTCGA	59.338	20	189
1770	TCACACTATTCAACTCCCCCA	58.373	21	TCGGGGATGAGCACTGACTA	60.034	20	274
1771	GTTGGATCGATGACGTGGGA	59.825	20	ACGGTCGTTTTATATGACAACATT	57.269	24	182
1772	TGGGTAAGTTTCCTTGTCGCT	59.581	21	GGCTTGGCCCATTTGGATTG	60.108	20	247
1773	AAGAGGCACCAACCTTTCCC	60.179	20	GGACGAAGGGAGTGACGAAG	60.109	20	137
1774	GCTGGCCCTCACAGAATCTT	60.035	20	CGGGTTATGCGCACCTCTAT	59.966	20	274
1775	CCAATTGGGTCTTCCTAGTGAA	57.699	22	TTTGCGGGAGTCCTAACACC	59.964	20	229
1776	TGGGACCTGTTGTGATTGGT	59.15	20	ACTGAACACCATTGTTTTTGGT	57.183	22	260
1777	GTACGCAGACCATCGACACA	60.109	20	TGATGAGCTGTGAAGGTGCA	59.602	20	227
1778	AGTCCGAGTTTCCAGCTTGG	59.965	20	TCACACCCGACTGATCATCA	58.444	20	200
1779	TGATCTCAAACCAAAAGCAGTCA	58.794	23	TCCTTGCGTAATTCGGCCAT	60.107	20	196
1780	TGCACAAACACAACAGTTCACA	59.705	22	CCTCTACGAGTTCCCGCTTC	59.899	20	227
1781	TGGTTTACCTCAGCGTTGGA	59.24	20	AACACACATCTCTGCTGCCA	59.891	20	224
1782	TAGCAGAAGACTCCCCTCGA	59.376	20	AATTCTGATCTGTGGGCCCC	59.74	20	274
1783	TAGCAGAAGACTCCCCTCGA	59.376	20	AATTCTGATCTGTGGGCCCC	59.74	20	274
1784	GGGGCCCACAGATCAGAATT	59.74	20	TCTTCATCCTAGTGTCTGCGC	59.865	21	240
1785	GCTACACAGAGAAACCCTGTCT	59.7	22	AGACGGCAGGCTCTCTTTTC	60.037	20	262
1786	TGCATGGTGATAACCTCAATGGA	60.054	23	AGCCGCTGGATTTAGATCGT	59.247	20	270
1787	ACCGTCGATCAACTCAACCC	60.038	20	ACCTCATTGCACACTCAATTTC	57.49	22	241
1788	TGGTACTCTCGTCGGTTCAA	58.392	20	ACCTTAAACCAAACGACCCCT	59.504	21	223
1789	GTCCGAGCAACATAGCCTGT	60.108	20	GCATCGAACTGTGCAAAATGC	59.612	21	148
1790	TGGAAGTCCTCCCAAAGCAA	59.15	20	CTCAGAAGCAGTTGCCTCCA	59.964	20	255
1791	TGAGCCTGCAGTAGACAAGC	60.037	20	GCTCCATCTGCCCCAATTTA	57.928	20	149
1792	GGAGTCAATGAGTTAACACACACA	59.186	24	ACTCAAGAGGCCAATGGAGC	60.035	20	220
1793	GGACAGAGGGAGTGATTGCA	59.385	20	GCTGCTGCAAAAACACAGGA	59.897	20	262
1794	ACTAGTTGGTGATAGTTTAAGTTGGA	58.03	26	TGAGTTAAGGGTTAAAAACGCACT	59.117	24	102
1795	GGTGAGGCATGCTGAACCTA	59.747	20	TGGGAGCCTGATACTTTGTCA	58.735	21	274
1796	TGCGCTTTGCTTTGCTTTCT	59.897	20	TGCTTTTTGTTGTATGAGATTTGTGG	59.299	26	191
1797	GGGTGTGTTTGTTAGGAGGGA	59.578	21	ATTATGGGTTGCTGGTGGGG	60.032	20	265
1798	TCGATTCCTGTCAAAAAGGAACA	58.543	23	CCGTGATCTAGGCATAGGTAGC	59.835	22	184
1799	CAATGCCAGGATCATCATGCA	59.039	21	AACTCTGTGCCCAGTCAAGC	60.536	20	154
1800	CTCCCCAGTCCTCACTTGTG	59.677	20	CCACACCTGAGGTAGTGCTG	60.037	20	224
1801	AGCAGTCACACCCTCACATG	59.964	20	TGGTTCAACACAAGCCTCCA	59.743	20	258
1802	CACGGGGAAAGCGAGAAAAC	59.763	20	GGATGGGTGCAGGGAAGAAA	59.96	20	268
1803	AGGAGAAATCAACCGTCAAAGT	57.913	22	TTTACGTGCGGCTTTTGTGG	59.97	20	154
1804	TCTTCAAGAACTAGACTCGATGAGT	59.059	25	ACTCCATTGCCTATTGTGCTGA	60.026	22	238
1805	CGGTGGACAGAGTTACTCGG	59.829	20	TCTAGCCAAACACCACCATGT	59.576	21	149
1806	AGAAGAATAAAAGGAAAACAGCAACA	58.219	26	TTTGGAGAACGCTGAAGGGG	60.251	20	254
1807	TGACCAAAATCGACGGACTACA	59.703	22	AGGTCCGATCCCATCCTTCA	60.031	20	278
1808	AGCAATGCATTCCTAGCGGA	59.819	20	GGAGGGGATTCCGATGAGAA	58.575	20	234
1809	TAACGAGCTTGCCCGTGAAT	60.037	20	TGCTGGTTGTTTTGTGTTTTGA	58.005	22	219
1810	TCAAAACACAAAACAACCAGCA	58.005	22	AAGATGGACAAGGACATTCACA	57.628	22	261
1811	CCATACTCACCCCACCAACG	60.392	20	CGGATCTGAGCGTCGTTCAT	60.249	20	232
1812	TGCAGATGTGGATGCACAAC	59.117	20	TGAGGATGACGATGAACTCCAC	59.834	22	212
1813	AGAGAAATGCTAAGGTAAGGGTCA	59.217	24	TCTCAATTACTCCCCCTTCCT	57.491	21	203
1814	CCTTCCTTCAACAGCTCCCA	59.598	20	CCCCCTTTCATCTGCTTCTCT	59.437	21	268
1815	TCTTCATATCGGATCAAATACCCGA	59.521	25	AGCCTTCCAACTGACCTTGA	58.86	20	262
1816	TGCTTGGGCAGTAGTGGAAT	59.302	20	GTGACCCCATTCTCAGCTTGA	59.996	21	209
1817	GCAAGCCTTCGTTCTGATACA	58.653	21	AGATACTCACTTTGCACCCAA	57.212	21	193
1818	AAGGAGAGAATCACTGCGCC	60.108	20	TGTGGTTATGCTAGCGGAAA	57.228	20	255
1819	ACGACGTCAAAGACATTGTGTG	59.716	22	ACAAGATTATAGGTTGCTTAATGACGT	59.231	27	262
1820	CGTTCTGAATCCGCATAGTGC	59.741	21	CGTCTTGTCCACCCACTTGA	59.894	20	236
1821	TCAAATGTACATTAAGCCACCCAC	59.539	24	TGTTCGAATCACCTGCGAGA	59.399	20	144
1822	TGCCCAAATCAACCGAGTGT	60.179	20	GGTCCATCCATTGTTCACCG	58.905	20	214
1823	CTCGACACACTGTGCAGCTA	60.039	20	TCCGCAGTGTTTCCCCTTTC	60.536	20	109
1824	TGCTGCTGAAGGAGTGCATT	60.251	20	GCAGAGCCAGTAAACTCCTTG	58.92	21	131
1825	ATTGGAGCTCTAGAGGCGGA	60.106	20	CGTCTGACAAAAAGCCTATCCC	59.322	22	225
1826	AGGCTGAATTGAATCACGCT	57.88	20	ACTCTTTGATTTTGTATCCTTTTGCA	58.275	26	118
1827	CGCCTCCCATCAGGTATCAG	59.68	20	TGGTGTGCAATGAGTTGGATG	59.112	21	259
1828	AGGGTGTTCAGGACCGAGTA	59.886	20	ACCATTCCTTGTGAGGCTACA	59.015	21	276
1829	ACAAAGGCCATTTATTGGGGA	57.802	21	TCTCTAGCAACTCCAGATACCAC	59.045	23	216
1830	CACTCGTGTGCTTGCGAAAT	59.764	20	CGTTGTGGGATTTCATTGGGT	59.108	21	273
1831	GGCATTACCGCCGAGTTTTG	60.179	20	TCCATTCCAAAAGGAAGCTCTCT	59.668	23	262
1832	GGAGACGTTGACTGCCACAT	60.321	20	GTTCAGTCGCCAACGCTTTT	59.971	20	223
1833	CGAACAGAAGAGGGTAGCCC	59.824	20	GGATGGAGGCATCAGCAGAA	59.818	20	257
1834	TTTCGCAGAGGTTGAGGGAC	59.965	20	TGGGTCCAGATGTTAAGCGT	59.019	20	253
1835	CCAATTGGGTCTTCCTAGTGAA	57.699	22	TTTGCGGGAGTCCTAACACC	59.964	20	229
1836	CTGAGGAGGCTAGGAGGTACA	59.784	21	AAACGTCACAGGGACCATCC	59.964	20	247
1837	CAACTGGGCAGCTACTGGAG	60.392	20	TGCGGGGATTGGTAATACGA	58.879	20	275
1838	ACCCCCTCCTCCATCCTAAC	60.03	20	CCCGATGATGTTTTGCCGTC	59.901	20	207
1839	GCCACACAAATGCTCAAGGC	60.668	20	TCTCCTCCATGTGTAGACCA	57.08	20	194
1840	CGCAATGGACACTTCGCTTG	60.453	20	TGAAATGACATTGCGTCCGA	58.198	20	186
1841	CCTTGAGGAGGTGTGCTGTT	59.891	20	ACAGTTGGAAGCCATTACTGGT	59.892	22	143
1842	AGGCTGAATTGAATCACGCT	57.88	20	ACTCTTTGATTTTGTATCCTTTTGCA	58.275	26	118
1843	GGAGATTGGAGCTGCCTGTT	60.035	20	GTGAGTATAAGGGGCAGGGG	59.234	20	187
1844	GTGGCTTGCTAGGGTCACTT	59.963	20	CGTGGTCGTCTCAACCTCAA	59.968	20	235
1845	CTCAAAGCAACACAGCCTTCA	59.322	21	TTCGTCGTCGTTGGTGAGAG	60.041	20	241
1846	TGTCTCAGTAGTAGCTAGCCAGT	60.054	23	ACAGCAGACCAAGTGCCTTA	59.235	20	119
1847	ACTATCCATCTAATAGCATCTACCCA	58.577	26	TCAGGTACCGTCTCCGAGTT	59.963	20	174
1848	AAGCAAAACCGGACCAAGTC	58.97	20	ACGGTTGTGCATGGTGTTTG	59.898	20	264
1849	TCCCTGGTACCACTTTGGGT	60.402	20	AGGCGATTTTACTTGCCCTT	57.784	20	237
1850	CGAAACATCCAAACAGGCTCA	59.121	21	TGCGTAGTTTTTGTGCCCTG	59.334	20	163
1851	GCTCGAGCCACTATACTCCG	59.761	20	TGAAGATTGGGCAGCGTTCT	59.963	20	177
1852	ACATACGGCAGTCAGAGCAG	59.826	20	AAAGCCGTAGTGCTCTAGCG	60.179	20	169
1853	GCCCTAGACGGATTTCTCGG	59.968	20	GCCTCACACTGCCCATAACT	60.035	20	271
1854	ACGATAAATTGATCCGACTAATTCAA	57.343	26	AGCGAACGGACCAGTTTCAT	59.965	20	173
1855	CGTGCGGGATTGATTCGAAC	59.974	20	ACGAATGGGTCCATTTCACA	57.422	20	198
1856	TGGAAGAGATGATTGCGGTGT	59.721	21	TTCAGAGAGCGCCAGAGAAC	59.755	20	154
1857	TAAACACGGGAGCCACACTC	59.966	20	TCTTGTTGAGAATTGTTTCTAATCCT	57.075	26	197
1858	TCTCCTTCAAAATACAAGCAAATACA	57.597	26	GCCGCCTGCATTTTTGGTTA	60.038	20	120
1859	ACATGGTCAACGAAAATGGCT	58.761	21	TGGGACCAACTTATAAGCCCT	58.431	21	162
1860	GGTTGTCGCTGTTGTTTCGA	59.346	20	TCCTTGGTTTCTCTGTTTGTAGTCA	60.105	25	273
1861	GGCTTAGCGTTGATTTGGACG	60.202	21	TGGCCAGTTTCTGAAGACGA	59.244	20	221
1862	GCAAGCGAAAACCTGCTTGT	60.249	20	GCTGGAGCAAGGACATAGCA	60.108	20	272
1863	CGCAGTTTCCTTGGTTCAGC	60.04	20	CCCTCAGTGGCATGTGAGAA	59.674	20	257
1864	TCGAACTTGAAAACCAGAGGGA	59.563	22	TGGTTAGTTGGAGATTTATGCCTGA	60.045	25	221
1865	GGCATTGCCGTTCAATCACA	59.757	20	TTCCCAAAAGACTTGCTTAGGA	57.553	22	262
1866	GGTACTCAGAAAATAACGACAGCA	59.073	24	GGATGCAGCTTTGTGGCCTA	60.681	20	254
1867	TATACCAGGTTGGGCACAGC	59.745	20	AATGTGCCCCCTAAGCCATC	60.106	20	184
1868	GGCTTCAAGGAGATGCAGAGT	60.066	21	CGAGCATGTGCCTTTTCAGAG	59.87	21	229
1869	ACAAAGTTCACGCCGAAACG	59.973	20	GCAGACAGTATGTTATTGGTGCA	59.311	23	256
1870	TGCAAGTTCACCTACGGAGAC	59.999	21	TGTTTGGTTGAGGGGTTGGT	59.663	20	261
1871	ACAATCGATAAAGGTGAGGCC	58.081	21	AAGAATTTGGCCAAACACGTT	57.465	21	245
1872	GTGTGACGAGCTCGAACCTA	59.48	20	AAATGGTTTGGATCCCGCCT	59.959	20	253
1873	GTTCGTCCATCCACTCTCTCT	58.904	21	TTTGCCCATGATTAGAGGCA	57.175	20	229
1874	AGGATGTAACAGCCGCAACA	59.964	20	CCCGACAAAATCTGAGCCCT	60.035	20	225
1875	CCACTGCCTTTGGTCCTGTA	59.6	20	AAGGATGCAAGTGGTGAGGT	59.226	20	153
1876	GCAAGTTAGCCTGGGGACTT	59.962	20	GCTGTTTGATTCACTGGGCC	59.755	20	220
1877	GCCAATCCAAACGGGCTCTA	60.394	20	TTCTTGCTTCTCCGTCGAGG	59.756	20	280
1878	CAGCGGGGAAGACATAGTCC	59.895	20	AAGAGGCGAACAGAAGCGAA	59.966	20	138
1879	GTCATAGGGGACGAGCTGC	59.932	19	CCCGAGGGAAATGAACACAC	58.835	20	134
1880	CCAAGGACGCCAAAAGCAAA	59.896	20	GCACTTCTTTGTGTCGAGCA	59.063	20	125
1881	CTGTCGGTCCATAACACCCA	59.389	20	CCTCCTTTGGTGCTCTTCCC	60.323	20	142
1882	AGTTGGAACTCCATTATTGGCA	57.954	22	TCTAGGTGTGTGAGTGTGAAGA	58.438	22	265
1883	TGTCCATATTTTCACTGACAACACA	59.175	25	GCAACATCATAGGCTGCAGC	59.97	20	204
1884	ACGTTGAGGATTCTTCACCTGT	59.631	22	TCCGGGATTTGGCAATCACA	59.961	20	206
1885	TCCTCGTGTGTTTAGATGGACA	59.105	22	TGCAAGCCATATCAGGAGGC	60.179	20	254
1886	TGTTTCTCACTTTTGTTGTCTCCA	58.993	24	TGTTTGGGAAACTGCCGAAC	59.258	20	214
1887	GACGGATTTGCGAAATCGGG	59.972	20	GGCCATATACGTTAAGGGGGA	59.02	21	200
1888	AGTGAGCTGCCATAGGGACT	60.326	20	TGACTGAGGCGTGAATCTTCA	59.382	21	134
1889	ACCCAAACCCTTTACGAAGCT	59.856	21	ACCTCAGCTAAGACATCGAACA	59.174	22	262
1890	AAGGCGTGTCCAGCTTCTTT	60.179	20	TCATGCCCGTAACAGTGTGT	59.605	20	226
1891	GCACGGCGGATGTTCATTTT	60.109	20	AACATATCCCCACAAATTTTCCAA	57.306	24	241
1892	TCAACACAAGAAAGCAGTGGC	59.595	21	CAGTGACTAGGTTGTGATCGGT	59.769	22	250
1893	GGCAGCCTGATACAACATTGC	60.202	21	GCTTCCATAGATTCGATCGTGG	59.01	22	211
1894	CCTCGGCCTGCTATTCTCAG	59.967	20	AGTACTCCAAGTTTTTAGGTGATTAAA	57.144	27	276
1895	TGGCACATCAGAATTGGAGGT	59.645	21	TCTCCTGCATGCACATGACA	59.674	20	129
1896	CCAACACTGTTAGAGCCGGT	59.965	20	AAGTTTTGTGCATCGTGCCC	59.968	20	252
1897	AGCCTGTTTTTAAGGTTTGTATTTTGT	58.956	27	TGAGATGGATATCAACTTGTCGGT	59.594	24	192
1898	ATCCGTGGCTGTTCAACCAT	59.962	20	TGCAACATTAGGCGCTCTCA	60.036	20	238
1899	GCCAGCATCAACATCATTGCT	59.864	21	CGCCAGACTATAGCTGGAGTC	59.732	21	263
1900	AGTCGTGCAACGCTAGTGAT	59.756	20	AAGAGGCGAACAGAAGCGAA	59.966	20	210
1901	CAGTGGGCGACGAAGAGTAG	60.179	20	AAGAGGCGAACAGAAGCGAA	59.966	20	149
1902	TCAGTTCCTTCCCTTAATATCCCT	58.451	24	CCCCATTCCTCTTTCAACCCA	59.923	21	276
1903	AAAGAGGAATGGGGATCGGC	59.816	20	TCTCCATGACCCCCACTCTT	59.881	20	264
1904	AGGCAATCGTGTCTGTCCAG	60.037	20	TTCTACACAGCACCACCAGC	60.25	20	147
1905	ACCGGTCAATGTACGGAAGTT	59.655	21	ACAGCTCGTAGTTAGGATGCG	59.934	21	222
1906	CCCAAATCTCTCTCGACCCC	59.534	20	GCGGTCCGATGTTCTTGTTC	59.557	20	262
1907	GAGAGAAGAAAGAAAGAAAAAGAAGGA	57.885	27	ATGGCTGCCCTCCACAATTT	60.252	20	148
1908	GGTCGAGGTGCGTGGAAG	60.433	18	CCAGAAGGCTAACCCAAGGG	60.034	20	188
1909	GCTGCAGGTTCCCATGTCAT	60.682	20	GTTGCTCTGACTCGGGTACG	60.456	20	142
1910	AGGATGTAACAGCCGCAACA	59.964	20	CCCGACAAAATCTGAGCCCT	60.035	20	225
1911	ACGTGCCCAAGTGGATCTAG	59.463	20	AACTTTGCCCCGTACACGAT	59.964	20	135
1912	TCTGGTTCTGGATGTGTTAGTT	57.025	22	AGCATTCGTGCAACTGATCT	57.895	20	261
1913	GGTTTGGGAGGTCGTGCATA	60.036	20	CCCCTCCTCTTTCCCTCAGA	59.957	20	220
1914	AAAGCGTGAGTGGTGGACTT	59.82	20	ACCCTTCCCCAGGTGTAACA	60.402	20	253
1915	CCTGTTGAACCACCCCCTTT	60.106	20	TAACGGCGAAGTTGACGGAA	59.968	20	165
1916	GGGATTGCCTTGGAGTCCAA	59.96	20	ACGAGCTTTCACGACACAGT	59.898	20	197
1917	AGCTGTTGAAACCCCCTCAG	59.889	20	CCAATCGCTGAACTTTTGCGA	60.069	21	191
1918	GGTTGCTCAAGCGTTTGGAG	60.04	20	GTCGCCTAGTTGTTGCCTCT	60.037	20	214
1919	AGTCCTGTTAATTGACCGATTGG	58.738	23	ACAGTAAGGTGCTGGCTGTG	60.25	20	210
1920	GAGTGGGAGGGGTGGAAATG	60.034	20	AGGAGATAGCGACCGCATTG	59.967	20	163
1921	GAAACTTGACCTGCCTGCCT	60.538	20	ACAAGCTTGCACTCTCACTGA	59.86	21	257
1922	ACAGTGTGTTGTTGCCAAGC	59.827	20	TGGTGCACTTGGTTGAAGGT	60.034	20	225
1923	ACAGAATCAACAAGCCCCCA	59.518	20	GGCTGGGTACTAGTTTGTGCA	60.271	21	261
1924	TCCGCTAAGGTCTTCAACATTCA	59.992	23	CCTCTCTGCACGGTCAACTT	59.966	20	278
1925	AATGTGAGAGCACCAGTGGG	59.963	20	TGGCAATAAACAAAATCGTATAATGTT	57.138	27	250
1926	CGGAGCTGAGGGAGGAGTAT	60.179	20	GCTGTCCAGAGCAACCAGAT	60.036	20	261
1927	TGTGAGTTCGAGTCACCACG	59.97	20	GGGGGCATGAGAAAGTGAGT	59.67	20	218
1928	AGGGAAAGTTGATTGCTCTTCA	57.896	22	GGCAAGAGACACATACGGACA	60.067	21	155
1929	ACGAACTAAGCATGGCGAAG	58.64	20	TCCTGTCAATGGTGAGGTCA	58.272	20	144
1930	GGCTTTCGTGTTTTCTCCCC	59.403	20	ACGTTGGATTTCTTGCTTGACG	60.032	22	245
1931	TCAACATTTTGTACCGAAATTATGCT	58.402	26	TTTCCACAGGTCACTCTAAATTTTT	57.346	25	125
1932	CACAAGAGCAGAACCTTGAAGG	59.449	22	TGATGGTGTTCTGTTTGACCCT	59.825	22	223
1933	TGCTGGTGTGGTCCTTTGTA	59.159	20	CCCGTCTCTTCAATTGGCGA	60.391	20	280
1934	GCCATTTTACCTCCCGTACCA	60.065	21	CTCTGTCATGTACTGCCCCA	59.095	20	264
1935	GCAAGTCGCTGAAGTTGCTC	60.11	20	ACTCTGACGGCTTTTGAGTCA	59.587	21	278
1936	TGGGCTAAGTGGACACTCATG	59.721	21	CTCTTCCCGGACTTCACTTGT	59.655	21	150
1937	AAAGGAACAGAACAGAACGGA	57.446	21	CGCGGATAAAGTTCACCCGA	60.459	20	210
1938	CATCCAACTAACCCCTCCCG	59.82	20	TGTCATCCGCGTATGGTATGT	59.316	21	186
1939	CTCCTCACATCCGCCCTTTT	60.035	20	ACCATGCTCGACACAGTTGT	59.893	20	265
1940	ACCGTCTGGATAGGTGATGTC	58.967	21	GTTGTGCACCAAGGAGCAAA	59.541	20	253
1941	TTCCAGTGTGCGCATTTCAC	59.689	20	TCCCTGGTACCCTTACGCTT	60.252	20	220
1942	AAACTTGCGGAATTTGGGCC	59.965	20	AGGAGTAAACAATTGCCAGGT	57.474	21	171
1943	TGAACCAGCTTGGAACCTCA	59.157	20	ACTCTAGGCCTGCTTCTCAAG	59.17	21	252
1944	ATGTGAACAAGCAAGCCAGC	59.684	20	ACAAAAACAGCACCAAGGCA	59.099	20	239
1945	TGCTCCATCCATCCAAGTTGA	59.365	21	TTTTCCCGAATGGTGCTGGA	59.889	20	277
1946	AACAGAATACCACGGCTCCC	59.748	20	TGGGGAGCATCAACAACGTT	60.179	20	172
1947	AGCCGCTACCCAATTTTCCA	59.961	20	TTATCTGGGTTCATTGGGCTT	57.244	21	202
1948	ACCAAGTCTAAACATGGCCGA	59.65	21	AGCAGGGCAGTGGCTTTAAA	60.179	20	180
1949	CGCCAAAACAACAAGCTCCA	59.898	20	CACCCTGGTCGATAAAGCGT	60.108	20	217
1950	CCAAATGTTCCGGCGTTTGT	59.969	20	TCCCCACGCTCCTCTTTCTA	59.959	20	277
1951	ACAGTTTTTCTCCCTGGCCA	59.444	20	TGGATACTAGTTCTCGAGGGCA	60.092	22	131
1952	ACATCCCGACCTCAGATCCT	59.737	20	GCTTCTGCAGAGGGTTGACT	59.964	20	247
1953	TATCCCGCACTTTCGCATGT	60.108	20	CTCCCTCCATTTGGGCCTTT	59.958	20	241
1954	TGCACTTCACATTTCACCTGA	58.07	21	GGGCCGTTGAACCCAGAATA	60.035	20	192
1955	TCTCACGATTCCACGCAACT	59.683	20	TTCCGATCGCGTGGTATGTT	59.826	20	113
1956	TCGTTCATATTTCGCTATGGGA	57.406	22	CCACATTGCCTTGCCAAACA	59.894	20	257
1957	CGCGTAAAGCCGAGATAAGC	59.497	20	CGGCCTCGTATATCTTGGGAG	59.797	21	245
1958	CTCCCAAGATATACGAGGCCG	59.797	21	GGCACTTTGAGCAAGTACCAG	59.463	21	182
1959	TCAATGCCTCTGCCGACAAT	60.035	20	TCTCCCTTCAAGGAATTCCACA	59.014	22	280
1960	GGCAACTCGGCATCCTAAAC	59.267	20	ACAACTTACCGCAGAATGGA	57.149	20	240
1961	CCGACATCTGCTCTGCTTTC	58.995	20	GGCTTACCAGGTGAGAAGCA	59.675	20	121
1962	TCTACGATGTGTTTCGGTACC	57.508	21	TCAGTCCTGTCTCTTCCACCT	59.852	21	235
1963	CATGTTGTTTCACCTCCGCG	60.11	20	CTGTGGTGACTGATCGTGCT	60.038	20	148
1964	GCATCAACACTAACAACATTTGCC	59.85	24	TCGTTAGTCAAAGATACGAAGTTGT	58.559	25	156
1965	CAATGGATAATTGCACCTCCAC	57.688	22	AACCCTTTGGCCCTACTTGG	59.886	20	101
1966	ATTGGCTTTCCATGCGAGTT	58.451	20	TATCTTCTCCCGCCATGTGC	59.893	20	202
1967	CCATCAATGTTGAACTGTCCAGT	59.177	23	ACTTTCTTTGACCTCTGCTAATGT	58.375	24	101
1968	AGGCCGACAGAATAAAAGCCA	59.996	21	AGCGACGCTCTTCAGGTAAC	60.109	20	254
1969	TCCCTCCTATCACATCGGCA	60.106	20	TGGCCAATGTCTTGAGTGATGA	59.96	22	249
1970	CACCTCCGCCATTATAGCCC	60.322	20	GCCTATTGCCCGATACGTCA	59.967	20	216
1971	TGCCATCTCTGTCAACAGGG	59.674	20	ATTGCCCGGTTTTCTTTGCC	59.965	20	145
1972	CGCCGCTAAGTTTTTGAGGA	58.847	20	TCTTCTCTGAGCTAGCTGTCT	57.636	21	270
1973	GCCGTTTGCCAAAGACCAAT	59.967	20	CATAGCCAAGCCAAGGGACA	60.034	20	274
1974	ACCAGTTCACTGCACCAACA	60.035	20	ATCTGCATGCTACGGGATCC	59.677	20	122
1975	AGCACCAAATGGACTGCGTA	59.964	20	TGGCCTTGTTACTGCAGCTT	60.179	20	223
1976	TTCGTTCCGTTCCCCAGTTT	59.819	20	ACGAGATTTTTCCCCCGTTT	57.718	20	247
1977	ACGGGGGAAAAATCTCGTTT	57.718	20	AGCGCTTTAAAAACATTGTTTACAT	57.292	25	256
1978	ACCAGCACAAAGGGGCTAAA	59.813	20	TCGACCCAGTACGTTTTTGGT	59.861	21	279
1979	GTCCGCCAGGTAAGGACATC	60.179	20	CCATTGAGTACTACAGGAGCCA	59.234	22	161
1980	ACAACCCACAGGATCAGTGT	58.86	20	TTTGCACTTGAGGACACTGT	57.582	20	172
1981	GGAGCCTTGTTCCATGACCA	59.962	20	ACCTAGAACTGGGAAACGAGC	59.724	21	266
1982	TGCATCATGGCGCATGTTTT	59.753	20	TGACCACCTCCCAAAACCAC	60.106	20	262
1983	CTGACCCAGACACCACACAA	59.82	20	CTTTGGGAGGCTCAAGGGTT	59.887	20	184
1984	TGTCGTGTCATCCAACGGTT	59.895	20	TGCTGGTGTTTCTCTGAGACA	59.238	21	248
1985	ACGAAAGGAGGATCTTTGCCT	59.369	21	TGCACTGCCATGTTTTCTGT	58.598	20	202
1986	ACGAAAAGTGCGACGCTTAA	58.789	20	GTGTATCACTAAAGCGCTTTGTGA	59.848	24	215
1987	TCACAAAGCGCTTTAGTGATACAC	59.848	24	TGTTAACGCCAGGACGGATC	60.109	20	222
1988	TATGCGGGTTAGGCACATGC	60.818	20	TATTGGATAATGGGCCCGCC	59.961	20	101
1989	AGCGGTTCTATCAAGGTTCTGT	59.432	22	AGTAGCTTCATCGCAAGCACT	60.067	21	168
1990	AGTGCTTGCGATGAAGCTACT	60.067	21	ACCCGAGGAAATGAGATCTCT	57.961	21	214
1991	GGTAACTTGTCACTTCTCCTACCA	59.717	24	GAGGATTTTTGGTAGAAGTGGCA	58.921	23	260
1992	CTCCCTCTTTCCCATGCTCC	59.818	20	TGCAATGGCTGTTCAAAGGG	59.319	20	211
1993	CGTGCTTAGGGTTTGGAAGG	58.835	20	ATTGGCAGCCTAAGTACGGG	59.82	20	131
1994	ACGATCAAAATTCTGAAAGTGGCA	59.722	24	TTGGATTGCATTGTTGGGGG	59.017	20	242
1995	GGGAAGGTCTTAGGCATCCA	58.787	20	TGTGAAAGTGCCAGGATTTGT	58.335	21	242
1996	AGTAATGTGTGGCTCGAGCA	59.392	20	ACATGTCGTGCTTCCTTCCA	59.604	20	233
1997	AAACCGAGGGGCTAACAACT	59.231	20	CTCTTAACTGCCATCCCGTGA	59.793	21	142
1998	CCCTCCGTTATGTCACGAGT	59.184	20	TCGATGAATACATATACTCACTCTCA	57.152	26	278
1999	TCAAATTCATGGACAAACGTTCAGT	59.933	25	TCCTGAATCTGCCTCTACCTCT	59.754	22	191
[truncated: 20,538 more rows]
